# Supplementary material for: Neurochemical and cognitive changes precede structural abnormalities in the TgF344-AD rat model
Source: Brain Commun. 2022 Mar 25;4(2):fcac072. doi: 10.1093/braincomms/fcac072 (PMC9007326; doi:10.1093/braincomms/fcac072)
Supplement: fcac072_Supplementary_Data [file fcac072_supplementary_data.zip]

Archive with 2 entries (2 files):
- Supplementary__material.pdf
- Supplementary_table.xlsx
