# Supplementary material for: Neurochemical and cognitive changes precede structural abnormalities in the TgF344-AD rat model
Source: Brain Commun. 2022 Mar 25;4(2):fcac072. doi: 10.1093/braincomms/fcac072 (PMC9007326; doi:10.1093/braincomms/fcac072)
Supplement: fcac072_Supplementary_Data [file fcac072_supplementary_data.zip › Supplementary_table.xlsx]

## Sheet: S1.SubjectData
	Number of rats tested					Number of rats after quality control
	4 months	10 months	16 months	18 months		4 months	10 months	16 months	18 months
Wildtype
MRI	24	23	18	16		20	22	16	14
	(12M,12F)	(11M,12F)	(8M, 10F)	(7M, 9F)		(9M, 11F)	(11M, 11F)	(7M, 9F)	(6M, 8F)
						131.50 ± 10.10 days	310.09 ± 10.54 days	494.19 ± 10.36 days	562.71 ± 29.05 days
MRS	24	23	18	16		23	23	18	15
	(12M,12F)	(11M,12F)	(8M, 10F)	(7M, 9F)		(11M, 12F)	(11M, 12F)	(8M, 10F)	(6M, 9F)
						130.73 ± 10.30 days	311.12 ± 11.44 days	494.22 ± 9.99 days	565.20 ± 32.11 days
Barnes Maze	23	22	16	10		20	21	16	10
	(12M, 11F)	(11M, 11F)	(8M, 8F)	(5M, 5F)		(10M, 10F)	(10M, 11F)	(8M, 8F)	(5M, 5F)
						120.30 ± 7.60 days	298.90 ± 15.52 days	483.94 ± 8.28 days	566.10 ± 33.95 days
TgF344-AD
MRI	26	26	24	22		21	25	22	20
	(14M, 12F)	(14M, 12F)	(13M, 11F)	(11M, 11F)		(12M, 9F)	(13M, 12F)	(12M, 10F)	(10M, 10F)
						128.76 ± 10.81 days	309.88 ± 9.20 days	494.45 ± 11.38 days	579.35 ± 29.72 days
MRS	26	26	24	22		25	26	23	20
	(14M, 12F)	(14M, 12F)	(13M, 11F)	(11M, 11F)		(14M, 11F)	(14M, 12F)	(12M, 11F)	(9M, 11F)
						129.12 ± 9.99 days	310.31 ± 9.28 days	494.35 ± 12.00 days	579.40 ± 29.32 days
Barnes Maze	26	26	23	20		23	26	23	20
	(14M, 12F)	(14M, 12F)	(12M, 11F)	(9M, 11F)		(13M, 10F)	(14M, 12F)	(12M, 11F)	(9M, 11F)
						120.13 ± 9.86 days	297.65 ± 10.05 days	483.28 ± 12.00 days	573.67 ± 32.76 days

## Sheet: S2.LME_MRI
					PRIMARY HYPOTHESIS - EXPLORATION OF AGE BY GENOTYPE INTERACTION: volume ~ age*genotype + sex + (1|subject)																														PRIMARY HYPOTHESIS - MAIN EFFECT OF GENOTYPE EVALUATED USING MODEL AGE-CENTERED AT 4-MONTHS (average age: 129.6 days): volume ~ poly((age-129.6),2)*genotype + sex + (1|subject)
	AIC Analysis				(Intercept)				poly(age, 2)1				poly(age, 2)2				genotypeTg				sexF				poly(age, 2)1:genotypeTg					poly(age, 2)2:genotypeTg					(Intercept)				poly(age,2)1, age-centered				poly(age,2)2, age-centered				genotypeTg
	modelA	modelB	deltaAIC		estimate	std.error	p.value		estimate	std.error	p.value		estimate	std.error	p.value		estimate	std.error	p.value		estimate	std.error	p.value		estimate	std.error	p.value	p.adjusted		estimate	std.error	p.value	p.adjusted		estimate	std.error	p.value		estimate	std.error	p.value		estimate	std.error	p.value		estimate	std.error	p.value
AGGREGATED VOLUMES
CSF	465.885	466.38	-0.495064		0.0184747	0.143852	0.897972		-0.341866	1.49923	0.819915		-0.728349	1.54155	0.637228		-0.043645	0.157222	0.781676		0.0071204	0.155935	0.963636		1.85787	1.9938	0.352832	0.739589		-1.6138	2.00722	0.422591	0.790802		0.00171552	0.235479	0.994196		-0.046492	0.203887	0.819915		-0.0794697	0.168197	0.637228		-0.36881	0.304923	0.228247
GM	266.076	240.638	25.4384		-0.06515	0.0710472	0.360524		-10.4405	0.740452	7.334e-30		3.08794	0.761354	7.78559e-05		0.172862	0.0776501	0.0274003		-0.0558799	0.0770144	0.469158		-0.332581	0.984716	0.736	0.897443		-0.559111	0.991346	0.573549	0.844869		1.31535	0.1163	3.6351e-22		-1.41985	0.100698	7.334e-30		0.336923	0.0830708	7.78559e-05		0.167722	0.150598	0.267074
WM	276.116	267.425	8.69126		0.0496158	0.0772505	0.521616		9.67168	0.805103	4.19161e-24		-1.63857	0.827829	0.0494916		-0.142665	0.0844299	0.0930252		0.0511993	0.0837387	0.541791		1.51764	1.07069	0.158301	0.512396		-0.465235	1.0779	0.666605	0.883927		-1.13795	0.126455	6.33999e-16		1.3153	0.10949	4.19161e-24		-0.178783	0.0903239	0.0494916		-0.344559	0.163747	0.0369231
GREY MATTER VOLUMES
BasalForebrain	449.81	414.191	35.619		0.0792499	0.122205	0.51759		3.25294	1.27361	0.0115797		8.26567	1.30956	2.59707e-09		-0.0497754	0.133562	0.709882		-0.0358728	0.132468	0.786892		-8.34292	1.69376	2.07941e-06	5.79213e-05		-5.79624	1.70516	0.000853092	0.00999337		0.338463	0.200042	0.0926003		0.442384	0.173205	0.0115797		0.901862	0.142886	2.59707e-09		0.436051	0.259036	0.094255
BedNucleusoftheStriaTerminalisLeft	389.476	391.721	-2.24564		-0.0333291	0.113918	0.770229		-4.40438	1.18725	0.0002858		1.31516	1.22076	0.282958		0.110915	0.124505	0.374349		-0.024519	0.123486	0.842861		-5.27431	1.57891	0.00104086	0.0106688		-0.52457	1.58954	0.741821	0.897443		0.549979	0.186478	0.00366281		-0.598973	0.16146	0.0002858		0.143496	0.133197	0.282958		0.652598	0.241471	0.00762286
BedNucleusoftheStriaTerminalisRight	404.895	404.093	0.802116		0.0479839	0.118409	0.685842		-5.98869	1.23405	2.86834e-06		2.65841	1.26889	0.0377396		-0.0145261	0.129413	0.910769		-0.0576019	0.128354	0.654201		-1.7065	1.64115	0.299992	0.71639		-3.39588	1.65219	0.041468	0.196176		0.906118	0.193828	6.21189e-06		-0.81443	0.167824	2.86834e-06		0.290057	0.138447	0.0377396		-0.0802675	0.250989	0.749534
CaudoputamenLeft	229.437	195.978	33.4589		-0.0732552	0.0703832	0.307275		-9.18547	0.620302	5.85967e-28		2.97187	0.630834	8.6582e-06		0.140123	0.077564	0.0832184		0.00126357	0.0770037	0.987043		-3.60217	0.821701	2.8032e-05	0.000459724		-0.537327	0.821319	0.514593	0.8231		1.16036	0.103472	1.23342e-20		-1.24918	0.0843578	5.85967e-28		0.324259	0.0688299	8.6582e-06		0.496697	0.131846	0.000235673
CaudoputamenRight	209.793	161.463	48.3298		-0.1081	0.0741532	0.154505		-9.49627	0.529221	1.26896e-34		3.22768	0.531875	2.42184e-08		0.131584	0.0823961	0.120665		0.0659076	0.0819028	0.427342		-3.77207	0.698178	4.02259e-07	1.41365e-05		-0.82979	0.692425	0.233652	0.640974		1.17886	0.0977049	3.6611e-21		-1.29144	0.0719713	1.26896e-34		0.35217	0.0580325	2.42184e-08		0.485022	0.121796	0.000114103
CerebellarLobule1.2	383.241	384.183	-0.941727		-0.122383	0.111266	0.273022		-8.50809	1.15961	1.03474e-11		-0.227176	1.19234	0.849136		0.2144	0.121606	0.0797986		-0.00261107	0.120611	0.982755		0.728721	1.54215	0.637188	0.878386		1.96389	1.55253	0.207723	0.594185		0.797657	0.182136	2.14224e-05		-1.15706	0.157701	1.03474e-11		-0.0247871	0.130096	0.849136		0.280852	0.235849	0.23549
CerebellarLobule3	307.925	307.631	0.294705		-0.218661	0.0989847	0.0328541		-11.815	0.881389	4.71536e-26		0.961956	0.896932	0.2858		0.211125	0.109033	0.0604199		0.167339	0.108239	0.130626		3.04431	1.16782	0.0102821	0.0766485		0.377024	1.16777	0.747406	0.897443		0.451984	0.227565	0.0487216		-0.318363	0.197035	0.108114		0.174823	0.162544	0.283751		0.220498	0.294674	0.455392
CerebellarLobule4.5	421.49	425.222	-3.73247		-0.197374	0.126491	0.120645		-7.03466	1.31828	3.19813e-07		0.590897	1.3555	0.663478		0.212366	0.138247	0.126479		0.155545	0.137115	0.258318		1.66344	1.75317	0.344144	0.739003		-0.906049	1.76497	0.608414	0.856605		1.15441	0.146406	8.35547e-13		-1.60678	0.119864	4.71536e-26		0.104958	0.0978637	0.2858		-0.0959856	0.186747	0.607989
CerebellarLobule6	414.209	416.74	-2.53079		-0.0434682	0.123182	0.724644		-8.29315	1.2838	1.20132e-09		1.45042	1.32004	0.27352		-0.0567353	0.13463	0.674017		0.133689	0.133528	0.318238		3.48586	1.70731	0.0428207	0.198753		-0.879986	1.7188	0.609373	0.856605		0.621506	0.207059	0.00311679		-0.956677	0.17928	3.19813e-07		0.0644724	0.147898	0.663478		-0.0385152	0.268121	0.885959
CerebellarLobule7	407.394	405.36	2.03417		-0.416881	0.118878	0.000588775		-4.94765	1.23895	9.90445e-05		3.07635	1.27392	0.0168684		0.0847342	0.129926	0.515227		0.753058	0.128863	2.77497e-08		-0.54372	1.64766	0.741835	0.897443		-2.47776	1.65875	0.13721	0.456129		0.97822	0.201642	2.88873e-06		-1.12782	0.17459	1.20132e-09		0.158254	0.144029	0.27352		-0.506376	0.261108	0.0542195
CerebellarLobule8	435.281	436.311	-1.03048		-0.319375	0.130951	0.0158258		-5.00303	1.36477	0.000334996		1.78749	1.40329	0.204588		0.186419	0.143121	0.194609		0.431284	0.141949	0.00277946		0.733245	1.81498	0.686755	0.893872		-0.415695	1.8272	0.820323	0.921078		0.357822	0.194597	0.067801		-0.672854	0.16849	9.90445e-05		0.335658	0.138997	0.0168684		-0.0404799	0.251985	0.872576
CerebellarLobule9	366.621	331.853	34.7688		-0.0647102	0.0944801	0.494393		-8.05452	0.984669	8.30484e-14		2.99193	1.01246	0.00359827		0.156564	0.103261	0.131443		-0.0446413	0.102415	0.663508		-1.07998	1.3095	0.410752	0.784325		2.01206	1.31831	0.128926	0.434463		0.365146	0.21436	0.0904296		-0.680385	0.185601	0.000334996		0.195032	0.153112	0.204588		0.0746116	0.277575	0.788432
CerebellarLobule10	455.753	455.44	0.312372		0.0744722	0.139018	0.592908		-2.34099	1.44884	0.108114		1.60228	1.48974	0.283751		0.038778	0.151938	0.798879		-0.187304	0.150694	0.215706		-1.22635	1.92679	0.525378	0.823204		0.624614	1.93976	0.747869	0.897443		1.04585	0.154659	2.41443e-10		-1.09537	0.13391	8.30484e-14		0.326447	0.110469	0.00359827		0.425809	0.200269	0.0350215
CochlearNucleusLeft	409.537	361.671	47.8661		-0.0436511	0.103707	0.674388		7.66544	1.08083	4.0214e-11		-5.28851	1.11134	4.32808e-06		0.0486441	0.113345	0.66838		0.0438743	0.112418	0.696849		-1.51472	1.43739	0.293562	0.713861		-0.469479	1.44706	0.746032	0.897443		-1.28292	0.169763	3.00014e-12		1.04246	0.146988	4.0214e-11		-0.577026	0.121258	4.32808e-06		0.180392	0.219827	0.413091
CochlearNucleusRight	424.79	398.855	25.9346		-0.0210709	0.116486	0.856685		7.08504	1.21402	2.88469e-08		-4.21075	1.24829	0.000931925		0.0786664	0.127312	0.537519		-0.0304023	0.12627	0.81004		-2.12448	1.6145	0.190098	0.556717		-0.619574	1.62537	0.703569	0.897443		-1.11591	0.190682	2.66262e-08		0.963529	0.1651	2.88469e-08		-0.459433	0.1362	0.000931925		0.266356	0.246915	0.282329
CopulaLeft	452.096	454.574	-2.47779		-0.122524	0.138642	0.378162		0.966482	1.44492	0.504535		-0.284256	1.48571	0.848512		0.119954	0.151527	0.429745		0.086313	0.150286	0.566556		3.63701	1.92158	0.0602013	0.246825		1.79791	1.93452	0.354091	0.739589		-0.250198	0.226949	0.271925		0.131437	0.196502	0.504535		-0.031015	0.162105	0.848512		-0.146288	0.293878	0.619319
CopulaRight	455.451	459.406	-3.95503		-0.0642452	0.140751	0.648688		3.00506	1.4669	0.042138		-0.073839	1.50831	0.961016		0.106893	0.153832	0.488148		0.0095004	0.152573	0.950427		0.388586	1.95081	0.842366	0.921969		-0.185676	1.96395	0.924797	0.951628		-0.400713	0.230402	0.0839243		0.408672	0.199491	0.042138		-0.00805653	0.164571	0.961016		0.0502264	0.298349	0.866522
Crus1AnsiformLobuleLeft	430.152	433.621	-3.46936		-0.0884605	0.129855	0.496713		-6.30706	1.35334	6.60922e-06		0.400505	1.39154	0.773862		0.0501866	0.141923	0.72409		0.11973	0.140761	0.396268		1.19303	1.79979	0.508368	0.8231		-1.17775	1.81191	0.516619	0.8231		0.636066	0.212565	0.00320766		-0.857728	0.184047	6.60922e-06		0.0436989	0.151831	0.773862		-0.169184	0.275252	0.539656
Crus1AnsiformLobuleRight	443.622	445.584	-1.96231		-0.103069	0.134801	0.445636		-2.89967	1.4049	0.0406346		1.67422	1.44455	0.248187		0.202629	0.147329	0.170945		-7.73295e-05	0.146123	0.999578		-2.58718	1.86835	0.168059	0.527997		-0.66123	1.88093	0.725642	0.897443		0.341345	0.220662	0.123861		-0.39434	0.191058	0.0406346		0.182673	0.157614	0.248187		0.438165	0.285737	0.127139
Crus2AnsiformLobuleLeft	379.175	382.979	-3.80403		-0.0443184	0.110848	0.689828		6.4378	1.15525	1.04214e-07		-0.083236	1.18787	0.944224		-0.105498	0.12115	0.385162		0.191052	0.120158	0.113806		2.74207	1.53636	0.0761904	0.283983		-0.349837	1.5467	0.821348	0.921078		-0.759542	0.181452	4.67449e-05		0.875508	0.157109	1.04214e-07		-0.00908183	0.129607	0.944224		-0.433621	0.234963	0.0668154
Crus2AnsiformLobuleRight	406.962	410.815	-3.8532		-0.0956661	0.120922	0.430035		7.16623	1.26025	6.01175e-08		0.49278	1.29582	0.70424		0.00471037	0.13216	0.971613		0.190469	0.131079	0.148156		-0.407385	1.67599	0.808261	0.921078		-0.544072	1.68727	0.747528	0.897443		-0.848083	0.197943	3.15157e-05		0.97457	0.171387	6.01175e-08		0.0537669	0.141387	0.70424		0.00893288	0.256318	0.972242
DentateGyrusLeft	280.306	279.891	0.415233		0.0260831	0.0803192	0.7458		4.89332	0.837085	2.75046e-08		-1.25551	0.860714	0.146612		-0.00715149	0.0877838	0.935172		-0.0909068	0.0870651	0.298003		8.42251	1.11323	2.85557e-12	3.51236e-10		0.155665	1.12072	0.889706	0.935928		-0.606616	0.131478	8.05932e-06		0.665465	0.113839	2.75046e-08		-0.136988	0.093912	0.146612		-0.923108	0.170252	2.13651e-07
DentateGyrusRight	283.734	281.448	2.28634		0.0427464	0.0807111	0.597108		3.87619	0.841169	8.25711e-06		-0.930214	0.864913	0.28377		-0.0493069	0.0882121	0.576971		-0.0814378	0.0874899	0.353347		9.69582	1.11866	4.64919e-15	1.1437e-12		-0.722911	1.12619	0.521851	0.8231		-0.453634	0.13212	0.000758713		0.527142	0.114395	8.25711e-06		-0.101495	0.0943702	0.28377		-1.17113	0.171082	1.54342e-10
DentateNucleusLeft	458.406	460.295	-1.88854		0.0614175	0.141143	0.664044		3.56201	1.47099	0.0165742		-0.869601	1.51251	0.56614		0.0614357	0.15426	0.690969		-0.176055	0.152997	0.251569		-2.05111	1.95624	0.295991	0.713861		-0.81997	1.96941	0.67771	0.891533		-0.395834	0.231043	0.088604		0.484414	0.200046	0.0165742		-0.0948816	0.165029	0.56614		0.226074	0.299179	0.45097
DentateNucleusRight	447.189	440.956	6.23341		0.0579972	0.132866	0.663055		4.0602	1.38472	0.00386025		-3.05649	1.42381	0.0333242		-0.134086	0.145214	0.357206		0.0292076	0.144025	0.839552		0.307978	1.84152	0.867391	0.927732		0.158508	1.85392	0.931971	0.951628		-0.617486	0.217494	0.00511144		0.552166	0.188315	0.00386025		-0.333491	0.155351	0.0333242		-0.156163	0.281634	0.580019
EntopeduncularNucleusLeft	375.619	378.933	-3.31398		0.0504155	0.109455	0.645709		8.50021	1.14074	5.44688e-12		-0.638515	1.17294	0.586945		-0.0985657	0.119628	0.411202		0.00912053	0.118648	0.938823		-0.298905	1.51706	0.844054	0.921969		0.0268841	1.52727	0.985978	0.991377		-0.933426	0.179173	5.75549e-07		1.15598	0.155135	5.44688e-12		-0.069668	0.127979	0.586945		-0.0636384	0.232011	0.784216
EntopeduncularNucleusRight	365.844	367.466	-1.62214		0.0913288	0.105602	0.388423		9.22307	1.10059	2.55999e-14		-1.59832	1.13165	0.15978		-0.0951159	0.115417	0.411105		-0.0757176	0.114472	0.509274		-1.12841	1.46365	0.44187	0.811194		1.00106	1.47351	0.497883	0.8231		-1.04382	0.172865	1.05011e-08		1.25429	0.149674	2.55999e-14		-0.174392	0.123474	0.15978		0.10394	0.223844	0.643036
FastigialNucleusLeft	454.354	441.822	12.5312		-0.0703166	0.133226	0.598369		4.77241	1.38848	0.000749254		-2.4713	1.42767	0.0853789		0.00148311	0.145607	0.991886		0.168409	0.144415	0.24529		-3.94046	1.84651	0.0343665	0.176128		-2.04884	1.85895	0.272051	0.699165		-0.780523	0.218083	0.000456812		0.649023	0.188825	0.000749254		-0.269642	0.155772	0.0853789		0.2824	0.282397	0.318816
FastigialNucleusRight	434.557	433.408	1.14866		-0.00214831	0.129768	0.986812		7.16614	1.35244	3.81089e-07		-0.420279	1.39062	0.762874		-0.0519216	0.141829	0.714784		0.089817	0.140668	0.524058		-3.64454	1.79859	0.0443923	0.202232		-2.20881	1.8107	0.224313	0.632772		-0.822763	0.212424	0.000156266		0.974557	0.183925	3.81089e-07		-0.0458564	0.15173	0.762874		0.184454	0.275069	0.503457
FlocculusLeft	363.03	350.83	12.1997		0.0580788	0.100253	0.563185		-8.49639	1.04483	1.09996e-13		2.65443	1.07432	0.01453		0.0828133	0.10957	0.450878		-0.207391	0.108673	0.0581302		-0.192	1.3895	0.890273	0.935928		0.308744	1.39886	0.825599	0.921078		1.19209	0.164108	1.55421e-11		-1.15546	0.142091	1.09996e-13		0.289623	0.117219	0.01453		0.127022	0.212505	0.550858
FlocculusRight	334.19	301.48	32.7104		0.0601372	0.085925	0.485018		-9.72368	0.895508	6.30995e-21		3.54379	0.920786	0.000171309		0.0328518	0.0939105	0.726934		-0.161147	0.0931417	0.0855367		0.581839	1.19092	0.625821	0.874727		0.404657	1.19894	0.736173	0.897443		1.39575	0.140655	2.19346e-18		-1.32237	0.121784	6.30995e-21		0.38666	0.100466	0.000171309		-0.000998238	0.182134	0.995634
FrontalCortexLeft	271.863	190.951	80.9115		-0.0821019	0.0808071	0.318007		-12.836	0.581512	1.42856e-41		4.50426	0.584668	1.39345e-11		0.100474	0.0897647	0.272868		-0.00213519	0.089223	0.981086		3.38192	0.767272	2.59172e-05	0.000459724		-0.409669	0.761156	0.591711	0.854132		1.66803	0.106875	5.71935e-28		-1.74563	0.0790826	1.42856e-41		0.491457	0.0637927	1.39345e-11		-0.302586	0.133344	0.0249695
FrontalCortexRight	307.579	239.193	68.3852		-0.0950742	0.0707272	0.180774		-11.2212	0.737117	6.3216e-33		4.18762	0.757924	1.30871e-07		0.0508882	0.0773003	0.51128		0.118754	0.0766675	0.12337		2.29538	0.980281	0.0204359	0.115754		0.748262	0.98688	0.449441	0.818981		1.45356	0.115777	1.33366e-25		-1.52603	0.100244	6.3216e-33		0.456909	0.0826966	1.30871e-07		-0.146009	0.14992	0.331568
GlobusPallidusLeft	425.126	428.454	-3.32759		0.0412514	0.127775	0.747234		5.32889	1.33167	9.59597e-05		0.408186	1.36926	0.766008		0.0828098	0.13965	0.55403		-0.174642	0.138507	0.209183		1.09439	1.77096	0.537478	0.830521		-1.28143	1.78289	0.473349	0.8231		-0.515136	0.209161	0.0148424		0.724702	0.1811	9.59597e-05		0.0445369	0.149399	0.766008		-0.133443	0.270843	0.622902
GlobusPallidusRight	415.603	417.689	-2.08588		0.0601501	0.123548	0.627026		5.88799	1.28761	9.58758e-06		-1.35013	1.32396	0.309377		0.0369017	0.13503	0.784986		-0.168092	0.133924	0.211262		1.09889	1.71238	0.521966	0.8231		0.311302	1.7239	0.856926	0.927732		-0.689162	0.202241	0.000829013		0.800736	0.175108	9.58758e-06		-0.147312	0.144456	0.309377		-0.0608655	0.261883	0.816513
Hindbrain	270.802	229.662	41.1404		0.0741971	0.0719758	0.313866		11.0936	0.706097	1.93701e-29		-3.49521	0.723087	5.81275e-06		-0.00751	0.0789131	0.925147		-0.129485	0.078294	0.114275		-0.772947	0.937652	0.411738	0.784325		0.192543	0.941483	0.83844	0.921969		-1.40866	0.113103	2.35679e-24		1.50867	0.0960255	1.93701e-29		-0.38136	0.0788956	5.81275e-06		0.0919994	0.145642	0.528504
HippocampalCASubfieldsLeft	435.46	409.632	25.8273		0.0676982	0.120476	0.574956		0.818015	1.2556	0.515663		-1.4694	1.29104	0.256759		-0.0595204	0.131673	0.651858		-0.0119224	0.130595	0.927374		-7.39809	1.6698	1.73656e-05	0.000355995		-4.5717	1.68104	0.00725919	0.0595253		-0.132159	0.197213	0.503739		0.111246	0.170755	0.515663		-0.160325	0.140865	0.256759		0.413726	0.255372	0.107182
HippocampalCASubfieldsRight	429.717	420.511	9.20647		0.227561	0.124642	0.0697576		0.661107	1.29902	0.611503		-0.62337	1.33569	0.641347		-0.272872	0.136226	0.046857		-0.100768	0.135111	0.456872		-7.47291	1.72754	2.66686e-05	0.000459724		-3.4761	1.73917	0.0473334	0.210479		0.108185	0.204032	0.596685		0.0899071	0.176659	0.611503		-0.0680155	0.145736	0.641347		0.290459	0.264202	0.273254
HypothalamusLeft	418.442	413.14	5.30127		0.234412	0.121804	0.0560667		9.09883	1.26944	2.65318e-11		0.783825	1.30527	0.549018		-0.146223	0.133124	0.273682		-0.257973	0.132034	0.052465		-6.27497	1.68821	0.000278405	0.00342439		-4.08801	1.69957	0.0172998	0.109122		-0.709104	0.199387	0.000494747		1.23739	0.172637	2.65318e-11		0.0855227	0.142418	0.549018		0.239466	0.258187	0.355069
HypothalamusRight	432.264	435.343	-3.07924		0.23813	0.130555	0.0700211		7.70324	1.36064	6.78495e-08		-0.0567351	1.39905	0.967703		-0.189922	0.142689	0.185076		-0.23395	0.141521	0.100267		-5.36474	1.8095	0.00349281	0.0306868		-1.06327	1.82168	0.560261	0.840392		-0.614479	0.213712	0.00458665		1.0476	0.185041	6.78495e-08		-0.00619033	0.15265	0.967703		0.321478	0.276737	0.247098
InferiorColliculusLeft	462.755	458.186	4.56836		-0.0382748	0.140216	0.785228		2.33642	1.46132	0.11183		-3.96002	1.50258	0.00922823		0.135731	0.153247	0.377107		-0.0713794	0.151992	0.639262		-1.83886	1.94339	0.345469	0.739003		2.25339	1.95648	0.251139	0.664304		-0.591411	0.229526	0.0108793		0.31774	0.198732	0.11183		-0.432075	0.163945	0.00922823		0.506581	0.297214	0.0902413
InferiorColliculusRight	447.473	440.475	6.99812		-0.144925	0.132666	0.276297		5.57296	1.38264	8.58249e-05		-4.24352	1.42167	0.0032825		0.246536	0.144995	0.0910175		0.0369869	0.143808	0.797358		-5.03035	1.83875	0.00692714	0.0587612		2.37878	1.85113	0.200635	0.580661		-1.07569	0.217167	1.83935e-06		0.757893	0.188032	8.58249e-05		-0.463008	0.155118	0.0032825		0.978238	0.281211	0.000649257
InterposedNucleusLeft	464.517	460.576	3.94079		-0.0859132	0.141267	0.543942		1.87187	1.47228	0.205429		-0.0513134	1.51384	0.973002		0.156525	0.154396	0.312215		0.0235625	0.153132	0.877906		-1.87725	1.95796	0.339117	0.739003		-3.55005	1.97115	0.0735849	0.283187		-0.295899	0.231246	0.202545		0.254564	0.200222	0.205429		-0.00559877	0.165174	0.973002		0.0980722	0.299442	0.743705
InterposedNucleusRight	463.245	450.602	12.6433		-0.0142029	0.136932	0.91752		2.74557	1.4271	0.0561442		-1.45683	1.46738	0.322301		-0.00410179	0.149658	0.978169		0.058512	0.148432	0.693958		-2.20533	1.89788	0.246967	0.664304		-3.52124	1.91065	0.0671869	0.269418		-0.425406	0.22415	0.0595146		0.373383	0.194078	0.0561442		-0.158954	0.160105	0.322301		-0.0242703	0.290253	0.933465
LateralSeptumLeft	454.902	457.856	-2.95386		0.00383809	0.140071	0.978174		2.67031	1.45982	0.0692298		-0.536975	1.50103	0.72101		0.146057	0.153089	0.34149		-0.132797	0.151836	0.383098		-6.03847	1.94139	0.00221274	0.0217734		-0.664507	1.95446	0.734306	0.897443		-0.330361	0.229289	0.151593		0.363149	0.198528	0.0692298		-0.058589	0.163776	0.72101		0.761444	0.296907	0.0112496
LateralSeptumRight	442.634	446.113	-3.47872		0.209436	0.135024	0.122852		5.28676	1.40722	0.00024059		1.03205	1.44694	0.476723		-0.0782639	0.147573	0.59661		-0.279485	0.146365	0.0579857		-8.93168	1.87144	4.07327e-06	0.000100202		-1.17172	1.88404	0.534879	0.830521		-0.295707	0.221027	0.182836		0.718971	0.191374	0.00024059		0.112606	0.157875	0.476723		0.817866	0.286209	0.00483673
Mammillarybodies	425.413	410.971	14.4421		-0.0592022	0.13229	0.656419		-5.44512	1.2293	1.93682e-05		4.00317	1.25439	0.00180025		0.0183763	0.145429	0.899994		0.105984	0.144334	0.466501		-1.04806	1.63036	0.521456	0.8231		-0.735732	1.63321	0.653161	0.878386		0.839524	0.200805	4.95855e-05		-0.740507	0.167178	1.93682e-05		0.436784	0.136866	0.00180025		0.0788401	0.257224	0.759624
MedialSeptumLeft	462.79	465.958	-3.16788		0.129819	0.143663	0.367546		1.81655	1.49725	0.226821		-1.33522	1.53952	0.387079		-0.113246	0.157015	0.471812		-0.122691	0.155729	0.431949		-3.46531	1.99117	0.0837225	0.302878		1.70311	2.00458	0.396812	0.777234		-0.169984	0.235169	0.470847		0.247041	0.203618	0.226821		-0.145685	0.167976	0.387079		0.395621	0.304521	0.195758
MedialSeptumRight	454.497	454.551	-0.0536		0.184582	0.138632	0.184933		4.30555	1.44482	0.00333251		-0.407413	1.4856	0.784253		-0.0477708	0.151516	0.752955		-0.280802	0.150275	0.0635085		-5.11571	1.92144	0.0085501	0.0678492		-2.0452	1.93438	0.291971	0.713861		-0.32003	0.226933	0.16041		0.585532	0.196487	0.00333251		-0.0444526	0.162093	0.784253		0.36285	0.293856	0.21872
MedianPreopticNucleus	462.249	465.937	-3.68846		0.0611073	0.143653	0.671131		-1.32677	1.49715	0.376843		-0.725441	1.53941	0.638108		-0.163358	0.157004	0.29969		0.0602829	0.155719	0.699177		-0.753267	1.99104	0.705688	0.897443		0.34091	2.00445	0.865165	0.927732		0.153034	0.235153	0.516119		-0.180433	0.203605	0.376843		-0.0791525	0.167965	0.638108		-0.0549331	0.304501	0.857064
Midbrain	447.886	391.511	56.3749		-0.0543641	0.113843	0.633633		5.54245	1.18647	6.30477e-06		-7.1029	1.21996	3.08826e-08		0.084218	0.124423	0.499468		0.034586	0.123405	0.779637		-3.88955	1.57787	0.0147554	0.095522		0.714571	1.58849	0.653433	0.878386		-1.19537	0.186355	1.52311e-09		0.753745	0.161354	6.30477e-06		-0.774993	0.133109	3.08826e-08		0.565961	0.241312	0.0202364
NucleusAccumbensLeft	311.83	282.667	29.163		-0.0773061	0.0810191	0.341436		-6.41325	0.844378	2.41736e-12		4.67313	0.868214	2.57452e-07		0.147026	0.0885487	0.0987923		0.033234	0.0878238	0.705623		-5.5264	1.12293	2.11907e-06	5.79213e-05		-2.6414	1.13049	0.020704	0.115754		0.97809	0.132624	8.37177e-12		-0.872169	0.114831	2.41736e-12		0.509882	0.0947303	2.57452e-07		0.558339	0.171735	0.00140152
NucleusAccumbensRight	298.603	247.165	51.4384		-0.0645509	0.0725112	0.374685		-6.42059	0.75571	1.28886e-14		4.80678	0.777042	4.96022e-09		0.126681	0.0792502	0.111906		0.0276608	0.0786014	0.725367		-5.9681	1.00501	1.73474e-08	1.06687e-06		-1.37938	1.01177	0.174694	0.537185		1.00164	0.118697	1.81201e-14		-0.873166	0.102773	1.28886e-14		0.524464	0.0847826	4.96022e-09		0.680914	0.153701	1.73944e-05
OccipitalEntorhinalCortexLeft	336.769	288.129	48.64		-0.0483413	0.0824139	0.558321		-9.67971	0.858915	4.69059e-22		3.40871	0.883161	0.000164394		0.195896	0.0900731	0.0311093		-0.128142	0.0893357	0.153414		0.538406	1.14226	0.638031	0.878386		1.66287	1.14995	0.150123	0.492402		1.27234	0.134907	4.55882e-17		-1.31639	0.116808	4.69059e-22		0.371923	0.0963611	0.000164394		0.260821	0.174692	0.137397
OccipitalEntorhinalCortexRight	342.86	293.822	49.0376		-0.0812314	0.0838932	0.33437		-10.6995	0.874332	1.00637e-24		4.13667	0.899013	8.49731e-06		0.199307	0.0916899	0.0311967		-0.0753765	0.0909393	0.408415		2.90902	1.16276	0.013361	0.0939088		0.7045	1.17059	0.548137	0.832356		1.40614	0.137329	3.07006e-19		-1.45507	0.118905	1.00637e-24		0.451349	0.0980908	8.49731e-06		-0.0684397	0.177827	0.700848
OlfactoryNucleiLeft	425.419	419.658	5.76117		0.0500169	0.12431	0.687959		-2.59995	1.29556	0.0464529		-1.59641	1.33213	0.232537		0.151359	0.135863	0.266925		-0.235338	0.134751	0.0826491		-4.53636	1.72295	0.00929554	0.0714594		-1.66634	1.73454	0.338164	0.739003		0.217098	0.203489	0.287634		-0.35358	0.176189	0.0464529		-0.174184	0.145348	0.232537		0.526477	0.263499	0.0474089
OlfactoryNucleiRight	425.013	421.615	3.39868		0.0436597	0.125073	0.727493		-0.311108	1.30351	0.811667		-1.21212	1.3403	0.367163		0.17192	0.136697	0.210342		-0.230746	0.135578	0.0907069		-7.17132	1.73351	5.67364e-05	0.00082101		-1.69232	1.74518	0.333656	0.739003		-0.0126256	0.204738	0.950905		-0.0423091	0.17727	0.811667		-0.132253	0.146239	0.367163		0.835289	0.265116	0.00194472
ParaflocculusLeft	399.755	375.931	23.8241		0.211987	0.108433	0.0523257		-7.01784	1.13009	4.38652e-09		4.015	1.16199	0.000703948		0.00883032	0.118511	0.940697		-0.436526	0.11754	0.000281572		0.416378	1.50289	0.782098	0.921078		0.14655	1.51301	0.922959	0.951628		1.2848	0.177499	1.79288e-11		-0.95439	0.153686	4.38652e-09		0.438074	0.126784	0.000703948		-0.0260785	0.229845	0.909807
ParaflocculusRight	405.698	378.928	26.7707		0.125299	0.109453	0.254013		-6.49506	1.14072	5.79702e-08		4.39162	1.17292	0.000252068		0.0335093	0.119626	0.779749		-0.283946	0.118646	0.0178598		-0.623283	1.51703	0.681726	0.892046		-0.0280158	1.52724	0.985387	0.991377		1.16868	0.179169	8.63259e-10		-0.883295	0.155132	5.79702e-08		0.479166	0.127977	0.000252068		0.10006	0.232007	0.666846
ParamedianLobuleLeft	462.801	464.508	-1.70715		-0.223192	0.143013	0.120586		0.660401	1.49048	0.658307		2.05262	1.53256	0.182358		0.196439	0.156305	0.21067		0.242689	0.155025	0.119446		-1.46811	1.98217	0.459988	0.8231		-1.13527	1.99552	0.570215	0.844869		-0.142587	0.234105	0.543341		0.0898111	0.202698	0.658307		0.22396	0.167216	0.182358		0.273316	0.303144	0.368622
ParamedianLobuleRight	449.911	449.489	0.421852		-0.346747	0.136456	0.0120021		-2.47995	1.42214	0.0831125		2.23184	1.46229	0.128917		0.283809	0.149138	0.0588369		0.386626	0.147917	0.00980864		-0.662405	1.89129	0.726619	0.897443		-0.44251	1.90402	0.816518	0.921078		0.0930978	0.223371	0.677394		-0.33726	0.193404	0.0831125		0.243515	0.159549	0.128917		0.323704	0.289245	0.264759
PeriaqueductalGrey	414.571	417.663	-3.0924		-0.00680165	0.123538	0.956162		-4.58947	1.28751	0.000480668		0.756324	1.32385	0.568595		0.195391	0.135019	0.149815		-0.179084	0.133914	0.183019		-2.94508	1.71224	0.0873633	0.311469		-1.5998	1.72377	0.354762	0.739589		0.555143	0.202225	0.00673987		-0.624144	0.175095	0.000480668		0.082522	0.144445	0.568595		0.400229	0.261862	0.128389
Pons	362.369	333.011	29.3582		0.0926547	0.0948227	0.329977		10.2421	0.98824	1.40768e-19		-4.55366	1.01614	1.40662e-05		-0.057425	0.103635	0.580279		-0.109191	0.102787	0.289696		-3.11718	1.31425	0.0188887	0.111402		1.05977	1.32309	0.424333	0.790802		-1.37549	0.15522	1.45093e-15		1.39287	0.134395	1.40768e-19		-0.496847	0.11087	1.40662e-05		0.365043	0.200995	0.0712143
SimpleLobuleLeft	463.636	464.55	-0.914025		0.175422	0.143296	0.225977		1.63201	1.48992	0.275231		-0.719221	1.53174	0.639473		-0.140301	0.156633	0.374556		-0.180778	0.155352	0.249962		-1.82619	1.98131	0.358309	0.740705		-1.45613	1.99445	0.46666	0.8231		-0.0580419	0.234186	0.80458		0.221945	0.202622	0.275231		-0.0784737	0.167127	0.639473		-0.0479558	0.303184	0.874519
SimpleLobuleRight	460.653	464.15	-3.49717		0.142415	0.142853	0.320304		0.146769	1.48881	0.921594		-0.498074	1.53084	0.745334		0.0215196	0.15613	0.890547		-0.30101	0.154852	0.0536667		-2.2892	1.97995	0.249328	0.664304		1.30315	1.99328	0.514197	0.8231		0.0890435	0.233843	0.70387		0.0199598	0.202471	0.921594		-0.0543445	0.167029	0.745334		0.370981	0.302805	0.222319
SubfornicalOrgan	446.046	431.937	14.1088		0.0810376	0.129173	0.53132		5.1616	1.34624	0.000180869		-1.63454	1.38424	0.239427		-0.123993	0.141178	0.381111		-0.0060556	0.140022	0.965558		-1.31657	1.79034	0.46319	0.8231		-3.2321	1.8024	0.0748258	0.283187		-0.609522	0.211449	0.00448659		0.70195	0.183081	0.000180869		-0.178343	0.151034	0.239427		-0.220443	0.273807	0.421954
SubstantiaNigraLeft	291.342	272.06	19.2815		0.107775	0.0783777	0.17103		10.1722	0.81685	2.55054e-25		-2.47002	0.839908	0.00375913		-0.142559	0.0856618	0.0980291		-0.0588062	0.0849606	0.489841		0.271302	1.08632	0.803105	0.921078		-0.366981	1.09363	0.737641	0.897443		-1.19703	0.1283	8.47482e-17		1.38337	0.111087	2.55054e-25		-0.269503	0.0916419	0.00375913		-0.199852	0.166136	0.230777
SubstantiaNigraRight	293.451	285.057	8.3936		0.0674937	0.0816265	0.409548		9.87492	0.85071	5.49847e-23		-2.45691	0.874724	0.00559281		-0.12633	0.0892126	0.158702		-0.00275996	0.0884823	0.975155		0.650836	1.13135	0.565913	0.843725		0.82669	1.13896	0.469005	0.8231		-1.20358	0.133618	6.01178e-16		1.34294	0.115692	5.49847e-23		-0.268072	0.0954406	0.00559281		-0.136252	0.173023	0.432166
SuperiorColliculusLeft	459.087	454.749	4.33748		0.17025	0.138718	0.221507		1.23794	1.44571	0.393123		-3.04917	1.48652	0.0418771		0.0371269	0.15161	0.80686		-0.370592	0.150369	0.0147755		-2.29436	1.92263	0.234503	0.640974		0.463906	1.93558	0.81089	0.921078		-0.193867	0.227074	0.394514		0.168353	0.19661	0.393123		-0.332693	0.162194	0.0418771		0.324463	0.294039	0.27148
SuperiorColliculusRight	449.305	443.646	5.65859		0.0361943	0.133987	0.787406		0.609262	1.39641	0.663203		-4.52895	1.43583	0.0019224		0.135483	0.146439	0.356265		-0.208854	0.145241	0.15239		-5.56008	1.85707	0.00319099	0.0300151		4.62821	1.86957	0.014345	0.0953748		-0.369228	0.21933	0.0942402		0.0828564	0.189905	0.663203		-0.494151	0.156662	0.0019224		1.09356	0.284011	0.000170182
TemporalParietalCortexLeft	285.267	252.49	32.7779		-0.0969412	0.0737278	0.190441		-11.3689	0.768389	9.17544e-32		3.59655	0.79008	1.04598e-05		0.132296	0.0805798	0.102596		0.0404239	0.0799201	0.613691		1.8783	1.02187	0.067902	0.269418		-0.60487	1.02875	0.557384	0.840392		1.42381	0.120688	1.65021e-23		-1.54611	0.104497	9.17544e-32		0.392417	0.0862051	1.04598e-05		-0.11975	0.15628	0.444656
TemporalParietalCortexRight	287.247	260.605	26.6421		-0.0987092	0.0756215	0.193663		-11.5346	0.788125	2.5117e-31		2.87088	0.810373	0.000519292		0.134313	0.0826495	0.106111		0.0367769	0.0819729	0.654294		2.19074	1.04812	0.0381838	0.187864		0.241752	1.05517	0.819075	0.921078		1.38607	0.123788	7.42463e-22		-1.56864	0.107181	2.5117e-31		0.31324	0.0884193	0.000519292		-0.0888976	0.160294	0.579949
ThalamusLeft	442.175	444.381	-2.20591		0.0524309	0.134295	0.696749		-5.95909	1.39962	3.51086e-05		1.39659	1.43913	0.333291		-0.0790623	0.146776	0.590871		-0.0308925	0.145575	0.832213		2.57856	1.86134	0.167881	0.527997		-0.282311	1.87387	0.880436	0.933566		0.813045	0.219834	0.000297758		-0.810406	0.190341	3.51086e-05		0.152382	0.157023	0.333291		-0.384133	0.284665	0.179108
ThalamusRight	412.571	414.923	-2.35167		0.00200409	0.122484	0.986966		-8.6196	1.27653	2.5466e-10		1.06082	1.31256	0.420172		-0.0761108	0.133868	0.570457		0.0581656	0.132772	0.661914		3.91966	1.69764	0.0222289	0.118876		0.0355413	1.70907	0.983435	0.991377		1.03054	0.2005	7.92682e-07		-1.17222	0.173601	2.5466e-10		0.115746	0.143213	0.420172		-0.505135	0.259629	0.0534549
VentralPallidumLeft	397.061	397.792	-0.730646		0.0636028	0.1161	0.584573		10.184	1.20999	2.06349e-14		2.1213	1.24415	0.0901302		-0.116683	0.12689	0.359187		0.0364007	0.125851	0.772775		-5.41956	1.60915	0.000948665	0.0106078		-1.46875	1.61998	0.365956	0.744644		-0.899516	0.190049	4.83503e-06		1.38498	0.164552	2.06349e-14		0.231454	0.135748	0.0901302		0.370463	0.246096	0.134203
VentralPallidumRight	397.894	398.375	-0.480944		0.0135829	0.116312	0.907181		10.3917	1.2122	8.17889e-15		2.2425	1.24642	0.0738776		0.00415507	0.127121	0.973966		0.00799371	0.126081	0.949526		-6.10836	1.61208	0.000213691	0.00276673		-1.6538	1.62294	0.309734	0.716391		-0.963355	0.190396	1.14062e-06		1.41322	0.164853	8.17889e-15		0.244678	0.135996	0.0738776		0.553336	0.246545	0.0261802
WHITE MATTER VOLUMES
AnteriorPartofAnteriorCommissureLeft	405.571	403.415	2.15676		0.0687577	0.118158	0.561443		8.73248	1.23144	4.04051e-11		-0.886253	1.2662	0.484986		-0.135657	0.129139	0.295085		0.0350385	0.128082	0.784773		-3.10656	1.63767	0.0596383	0.246825		-1.65347	1.6487	0.317425	0.716391		-0.95917	0.193418	1.79249e-06		1.18757	0.167469	4.04051e-11		-0.0966985	0.138154	0.484986		0.0829549	0.250458	0.740917
AnteriorPartofAnteriorCommissureRight	400.925	398.87	2.0556		0.0719131	0.116491	0.537898		9.37831	1.21407	1.15642e-12		2.26206	1.24834	0.0718532		-0.111007	0.127318	0.384575		0.0139403	0.126275	0.912234		-3.68859	1.61457	0.0236529	0.123801		-4.03119	1.62544	0.0141718	0.0953748		-0.791954	0.19069	5.32239e-05		1.2754	0.165107	1.15642e-12		0.246812	0.136206	0.0718532		-0.00591639	0.246926	0.980914
CerebellarWhiteMatter.ArborVitaeofCerebellum	387.729	379.034	8.69489		-0.169602	0.10949	0.123352		3.16862	1.1411	0.00614516		-1.57209	1.17331	0.182186		0.018316	0.119666	0.878544		0.288597	0.118686	0.016136		6.7971	1.51753	1.42018e-05	0.000317603		-1.73348	1.52775	0.258215	0.675754		-0.636007	0.179229	0.000508623		0.430916	0.155184	0.00614516		-0.17153	0.128019	0.182186		-0.859755	0.232085	0.000291298
CerebralPeduncleLeft	266.802	242.09	24.7111		0.064459	0.0713704	0.367798		10.5754	0.74382	3.49129e-30		-3.24274	0.764817	3.76979e-05		-0.108143	0.0780033	0.167556		-0.014	0.0773647	0.856627		0.103965	0.989196	0.916427	0.951628		0.902302	0.995856	0.366268	0.744644		-1.34247	0.116829	1.15531e-22		1.4382	0.101156	3.49129e-30		-0.353814	0.0834487	3.76979e-05		-0.0521888	0.151283	0.730567
CerebralPeduncleRight	237.492	228.18	9.31214		0.108499	0.0683344	0.114313		10.5666	0.71218	7.08351e-32		-1.9164	0.732283	0.00972033		-0.186311	0.0746852	0.0136246		-0.0174336	0.0740738	0.814235		0.774897	0.947117	0.414481	0.784325		0.297287	0.953494	0.755608	0.902328		-1.19838	0.11186	1.57291e-20		1.43701	0.0968527	7.08351e-32		-0.209098	0.079899	0.00972033		-0.249443	0.144848	0.0869826
CingulumLeft	355.354	352.254	3.0997		0.175856	0.1007	0.0826709		8.81346	1.04949	2.306e-14		-1.93152	1.07912	0.0753592		-0.211004	0.110059	0.0569944		-0.120982	0.109158	0.269387		0.167242	1.3957	0.904771	0.947122		0.119578	1.4051	0.932286	0.951628		-0.939074	0.16484	5.71161e-08		1.19858	0.142725	2.306e-14		-0.210747	0.117742	0.0753592		-0.22049	0.213452	0.303176
CingulumRight	327.544	331.32	-3.77678		0.181181	0.0943232	0.0565287		11.0252	0.983034	6.61065e-22		0.308074	1.01078	0.760924		-0.226037	0.103089	0.0297776		-0.0971284	0.102245	0.343568		-2.60606	1.30732	0.0479138	0.210479		-0.612544	1.31612	0.642267	0.878386		-1.01003	0.154402	7.8177e-10		1.49937	0.133687	6.61065e-22		0.0336138	0.110286	0.760924		0.015214	0.199936	0.939439
CommissureoftheInferiorColliculus	389.443	392.128	-2.68455		0.0392586	0.114063	0.73116		7.9174	1.18876	4.16779e-10		-1.40274	1.22232	0.252843		-0.0806412	0.124663	0.518642		0.00641438	0.123643	0.95869		-0.252591	1.58091	0.87326	0.929965		1.33949	1.59156	0.401255	0.777234		-0.937486	0.186715	1.35856e-06		1.07673	0.161665	4.16779e-10		-0.153052	0.133366	0.252843		0.0472404	0.241778	0.845337
CommissureoftheSuperiorCollicuus	404.599	408.296	-3.69762		0.0486458	0.119974	0.685674		-6.83651	1.25037	1.72146e-07		0.533554	1.28566	0.678696		0.0445489	0.131124	0.734494		-0.143303	0.130051	0.272159		-0.444653	1.66284	0.789502	0.921078		-0.146424	1.67404	0.930409	0.951628		0.84142	0.196391	3.15237e-05		-0.92973	0.170043	1.72146e-07		0.0582157	0.140278	0.678696		0.082581	0.254308	0.745811
CorpusCallosum.ExternalCapsule	424.858	428.505	-3.64739		0.0723879	0.127795	0.57189		4.94067	1.33188	0.000285987		0.194201	1.36947	0.887411		-0.167074	0.139672	0.233391		0.0274048	0.138529	0.843431		1.79655	1.77124	0.311976	0.716391		0.464621	1.78317	0.794768	0.921078		-0.457229	0.209194	0.030293		0.671905	0.181128	0.000285987		0.0211892	0.149422	0.887411		-0.330224	0.270886	0.224619
ExternalMedullaryLaminaLeft	460.874	464.036	-3.16233		0.0843774	0.142803	0.555444		1.09876	1.48829	0.46143		1.14084	1.5303	0.45706		-0.0521781	0.156074	0.738579		-0.119904	0.154797	0.439724		1.8889	1.97925	0.341346	0.739003		-0.46082	1.99258	0.817402	0.921078		0.0485927	0.23376	0.835592		0.149426	0.202399	0.46143		0.124477	0.16697	0.45706		-0.29463	0.302697	0.331849
ExternalMedullaryLaminaRight	460.425	463.573	-3.14843		-0.0343289	0.142596	0.810063		-1.10395	1.48613	0.458672		1.3634	1.52809	0.373609		-0.158863	0.155849	0.309579		0.23011	0.154573	0.138539		3.17892	1.97639	0.109709	0.380117		-1.05726	1.9897	0.5959	0.854132		0.189101	0.233422	0.419073		-0.150131	0.202107	0.458672		0.14876	0.166728	0.373609		-0.587943	0.30226	0.0535091
FasciculusRetroflexusLeft	460.822	462.219	-1.39699		0.0654844	0.141994	0.645298		2.85868	1.47986	0.0551609		-2.44271	1.52163	0.110395		-0.004858	0.155191	0.975067		-0.126967	0.15392	0.410662		-1.28066	1.96804	0.516155	0.8231		2.16714	1.98129	0.275687	0.699165		-0.431823	0.232437	0.065034		0.388765	0.201253	0.0551609		-0.266523	0.166024	0.110395		0.298074	0.300984	0.323507
FasciculusRetroflexusRight	460.75	461.575	-0.824819		0.0619236	0.141708	0.662716		-1.73475	1.47688	0.241898		-0.776368	1.51857	0.609881		0.0121897	0.154878	0.937366		-0.156734	0.15361	0.309109		4.54956	1.96408	0.0218062	0.118876		-1.39673	1.97731	0.480979	0.8231		0.194978	0.231969	0.401863		-0.235917	0.200848	0.241898		-0.0847091	0.16569	0.609881		-0.5932	0.300378	0.0500063
FimbriaLeft	325.832	302.102	23.7295		0.0724412	0.0865809	0.410615		12.6915	0.895856	6.98099e-27		-2.56665	0.920696	0.00642032		0.00549139	0.0946639	0.954251		-0.1105	0.0938927	0.251638		-6.43779	1.19117	4.00131e-07	1.41365e-05		-1.0792	1.19882	0.3703	0.746671		-1.51703	0.141022	2.55588e-20		1.72597	0.121832	6.98098e-27		-0.280045	0.100457	0.00642032		0.633877	0.182491	0.00066108
FimbriaRight	299.601	289.019	10.5823		0.121639	0.0848216	0.164443		13.4015	0.855119	6.89889e-30		-1.37804	0.877294	0.119702		-0.114823	0.0928671	0.229631		-0.0713809	0.0921242	0.44697		-6.5451	1.13629	8.70745e-08	4.28407e-06		-1.2534	1.14228	0.275419	0.699165		-1.45723	0.135728	3.90865e-20		1.82253	0.116292	6.89889e-30		-0.150357	0.095721	0.119702		0.512369	0.175223	0.00395727
FornixLeft	451.251	445.068	6.18321		0.122696	0.134584	0.363314		5.14439	1.40263	0.000332796		-2.21387	1.44222	0.12675		-0.188628	0.147092	0.201562		-0.0148702	0.145887	0.91894		-3.35639	1.86534	0.073848	0.283187		-1.22073	1.87789	0.516591	0.8231		-0.609245	0.220307	0.00635315		0.69961	0.19075	0.000332796		-0.241554	0.15736	0.12675		0.0898254	0.285276	0.753269
FornixRight	430.412	417.395	13.017		0.132383	0.123434	0.285113		7.45827	1.28643	3.48622e-08		-3.33665	1.32274	0.0126284		-0.164635	0.134906	0.22412		-0.0261305	0.133802	0.845411		-10.2383	1.7108	1.37702e-08	1.06687e-06		-0.418231	1.72232	0.808448	0.921078		-0.938265	0.202055	7.09965e-06		1.01429	0.174948	3.48622e-08		-0.36406	0.144324	0.0126284		0.93168	0.261642	0.000487016
InternalCapsuleLeft	225.632	195.868	29.7639		0.0978013	0.0869075	0.268794		11.818	0.579161	5.41243e-39		-2.61587	0.580199	1.82598e-05		-0.1368	0.0967778	0.167754		-0.00598402	0.0962355	0.950835		-0.147615	0.76322	0.847012	0.921969		0.502538	0.755323	0.50742	0.8231		-1.39914	0.111164	1.72569e-21		1.60718	0.0787629	5.41243e-39		-0.285415	0.0633052	1.82598e-05		-0.0830026	0.137586	0.547497
InternalCapsuleRight	204.61	184.655	19.9547		0.1392	0.085269	0.111662		12.9909	0.556143	9.20183e-45		-1.4331	0.556614	0.0114914		-0.176874	0.0950132	0.0717218		-0.0238861	0.0944919	0.802043		-1.86176	0.73265	0.012474	0.0902527		-0.637887	0.724616	0.380794	0.761587		-1.39856	0.108117	2.86164e-22		1.76669	0.0756325	9.20183e-45		-0.156365	0.0607318	0.0114914		-0.0194862	0.133519	0.884219
IntrabulbarPartofAnteriorCommissureLeft	414.221	399.853	14.3681		0.0766135	0.11685	0.512987		7.73875	1.21781	2.07953e-09		-2.64256	1.25219	0.0363823		-0.0777419	0.12771	0.543561		-0.0515711	0.126664	0.684444		-1.96689	1.61955	0.226357	0.632772		-1.40243	1.63045	0.390995	0.775683		-0.973074	0.191277	1.0071e-06		1.05243	0.165616	2.07953e-09		-0.288329	0.136625	0.0363823		0.0341104	0.247686	0.890638
IntrabulbarPartofAnteriorCommissureRight	423.019	417.655	5.36406		0.109784	0.123535	0.375503		8.71067	1.28748	2.37095e-10		-3.13776	1.32382	0.0189682		-0.0101178	0.135016	0.940358		-0.175203	0.13391	0.192626		-6.7346	1.7122	0.00012457	0.00170245		0.92331	1.72372	0.592945	0.854132		-1.08393	0.20222	2.85858e-07		1.18461	0.17509	2.37095e-10		-0.342359	0.144441	0.0189682		0.800548	0.261855	0.00261898
LateralOlfactoryTractLeft	432.144	415.5	16.6446		-0.0320605	0.122705	0.794213		2.10891	1.27883	0.101091		-1.65915	1.31493	0.208865		-0.143754	0.134109	0.285372		0.20722	0.133011	0.12123		5.07442	1.7007	0.00329434	0.0300151		-3.29816	1.71215	0.0558365	0.236824		-0.388261	0.200862	0.0550055		0.286801	0.173915	0.101091		-0.181029	0.143471	0.208865		-0.948988	0.260097	0.000356448
LateralOlfactoryTractRight	443.261	439.193	4.06845		-0.151073	0.132136	0.254613		3.3237	1.37711	0.0169282		-1.95159	1.41599	0.170049		0.101762	0.144416	0.482055		0.183421	0.143234	0.202196		1.96761	1.8314	0.284274	0.713585		-1.02952	1.84373	0.577359	0.845418		-0.662907	0.216299	0.00255731		0.452006	0.18728	0.0169282		-0.212937	0.154497	0.170049		-0.191842	0.280086	0.494374
MammillothalamicTractLeft	459.699	463.165	-3.46556		0.00597016	0.142414	0.966614		-3.05279	1.48424	0.0413286		1.0929	1.52613	0.47496		0.0265915	0.15565	0.864564		-0.0423484	0.154375	0.784192		0.847237	1.97387	0.668335	0.883927		-0.902095	1.98715	0.65047	0.878386		0.423821	0.233124	0.070934		-0.415163	0.201849	0.0413286		0.119246	0.166516	0.47496		-0.134105	0.301874	0.657468
MammillothalamicTractRight	447.595	448.512	-0.916944		-0.0238746	0.13604	0.860911		-5.41413	1.41781	0.00019154		1.29988	1.45783	0.373916		0.0131751	0.148683	0.929501		0.0311663	0.147466	0.832887		2.60172	1.88552	0.16956	0.527997		-3.15065	1.89821	0.0989135	0.34761		0.669497	0.22269	0.00307049		-0.736294	0.192814	0.00019154		0.141829	0.159063	0.373916		-0.508718	0.288363	0.0796131
OpticChiasm	426.758	406.779	19.9792		-0.00442141	0.119407	0.970509		5.99399	1.24445	3.36326e-06		-5.11183	1.27958	9.84794e-05		0.078225	0.130504	0.549749		-0.0820524	0.129435	0.527035		-0.347567	1.65498	0.833925	0.921969		1.75347	1.66612	0.294191	0.713861		-1.04642	0.195462	2.94897e-07		0.815151	0.169239	3.36326e-06		-0.557748	0.139614	9.84794e-05		0.247492	0.253105	0.329638
OpticTractLeft	299.182	268.279	30.9029		0.0879411	0.077457	0.257925		8.91175	0.807255	2.01026e-21		-2.74985	0.830042	0.00114172		-0.11915	0.0846556	0.161227		-0.0535988	0.0839626	0.524149		2.25144	1.07356	0.0375504	0.187864		-0.914005	1.08078	0.39899	0.777234		-1.09895	0.126793	4.65267e-15		1.21195	0.109782	2.01026e-21		-0.300035	0.0905654	0.00114172		-0.435383	0.164185	0.00881249
OpticTractRight	359.122	342.577	16.5446		0.147126	0.0977002	0.134065		8.2967	1.01823	9.99894e-14		-2.77978	1.04697	0.00873095		-0.130822	0.10678	0.222317		-0.153284	0.105906	0.149752		0.950674	1.35413	0.483664	0.8231		-0.586698	1.36324	0.667507	0.883927		-0.974259	0.15993	8.01423e-09		1.12831	0.138474	9.99894e-14		-0.3033	0.114234	0.00873095		-0.279349	0.207094	0.179275
PosteriorCommissure	461.757	465.666	-3.90839		0.170016	0.143532	0.237965		-2.33197	1.49588	0.120989		-0.315942	1.53811	0.837513		-0.0982805	0.156871	0.531877		-0.243274	0.155587	0.11989		2.05628	1.98935	0.302864	0.71639		0.0307793	2.00275	0.987757	0.991377		0.403238	0.234954	0.0880524		-0.317136	0.203432	0.120989		-0.0344723	0.167822	0.837513		-0.322443	0.304243	0.290824
PosteriorPartofAnteriorCommissureLeft	465.104	465.994	-0.890253		-0.0328039	0.143679	0.819694		-1.7478	1.49742	0.244864		2.03752	1.53969	0.187613		-0.014904	0.157032	0.924505		0.0844931	0.155747	0.588227		2.04487	1.9914	0.30604	0.716391		-3.55073	2.0048	0.0784464	0.288027		0.311891	0.235195	0.186697		-0.237691	0.203641	0.244864		0.222312	0.167995	0.187613		-0.505357	0.304555	0.0990085
PosteriorPartofAnteriorCommissureRight	465.57	464.038	1.53152		-0.0152117	0.142804	0.915302		-1.22265	1.4883	0.412578		2.87889	1.53031	0.0617545		-0.0355475	0.156075	0.820124		0.0768099	0.154798	0.620437		1.99335	1.97926	0.3154	0.716391		-4.72344	1.99259	0.0189546	0.111402		0.334501	0.233762	0.154395		-0.166274	0.2024	0.412578		0.314114	0.166971	0.0617545		-0.607931	0.302699	0.0462868
StriaMedullarisoftheThalamusLeft	445.993	449.3	-3.30675		0.00598077	0.136375	0.965075		-6.13646	1.4213	2.75763e-05		-1.15682	1.46142	0.429783		-0.100612	0.14905	0.500635		0.0717685	0.14783	0.627999		3.89344	1.89017	0.0410342	0.196176		1.47508	1.90289	0.439379	0.811194		0.595383	0.223239	0.00843948		-0.834527	0.19329	2.75763e-05		-0.12622	0.159455	0.429783		-0.419211	0.289074	0.148964
StriaMedullarisoftheThalamusRight	457.11	460.414	-3.30453		0.0720204	0.141195	0.610701		-3.07694	1.47153	0.0381108		-0.796277	1.51307	0.599433		-0.170525	0.154318	0.270807		0.0409026	0.153054	0.789627		0.497249	1.95697	0.799751	0.921078		-0.0213247	1.97015	0.991377	0.991377		0.351405	0.231129	0.130388		-0.418448	0.200121	0.0381108		-0.0868813	0.16509	0.599433		-0.226881	0.29929	0.449528
StriaTerminalisLeft	370.84	356.286	14.554		-0.0422165	0.101977	0.679442		10.194	1.0628	1.70231e-17		-1.85432	1.0928	0.0916694		0.0350064	0.111454	0.753863		0.0714496	0.110542	0.518972		-3.34861	1.4134	0.0190198	0.111402		-1.87962	1.42292	0.1884	0.556717		-1.30342	0.16693	7.16755e-13		1.38633	0.144535	1.70231e-17		-0.202323	0.119235	0.0916694		0.263383	0.216159	0.224839
StriaTerminalisRight	348.561	352.28	-3.71883		0.0523894	0.100708	0.603636		11.997	1.04958	1.69559e-22		0.1801	1.0792	0.867673		-0.0744849	0.110067	0.499561		0.0116596	0.109166	0.915077		-5.87064	1.39582	4.31782e-05	0.000663864		-0.633247	1.40521	0.652859	0.878386		-1.25541	0.164854	2.15735e-12		1.63153	0.142737	1.69559e-22		0.0196506	0.117751	0.867673		0.524754	0.21347	0.0150292
SuperiorThalamicRadiationLeft	464.121	467.495	-3.37366		0.0143321	0.144354	0.921037		1.13361	1.50446	0.452256		-1.14021	1.54692	0.462154		0.0163726	0.15777	0.917478		-0.035477	0.156478	0.82093		-3.11667	2.00075	0.121269	0.414336		1.51476	2.01423	0.453139	0.819648		-0.19569	0.2363	0.408823		0.154165	0.204598	0.452256		-0.124407	0.168784	0.462154		0.472772	0.305986	0.124303
SuperiorThalamicRadiationRight	455.666	458.341	-2.67526		0.119489	0.140284	0.395615		-3.72897	1.46203	0.0116943		-0.838195	1.5033	0.577918		-0.0859137	0.153321	0.576023		-0.150059	0.152066	0.325229		1.32345	1.94434	0.497065	0.8231		-0.427308	1.95743	0.827473	0.921078		0.467551	0.229637	0.0433948		-0.50712	0.198829	0.0116943		-0.091455	0.164024	0.577918		-0.263588	0.297358	0.376714
TrochlearNerveLeft	465.577	467.741	-2.16365		-0.047002	0.144465	0.74534		-0.885862	1.50561	0.557112		1.73722	1.54811	0.263479		0.131172	0.157891	0.407341		-0.0416405	0.156599	0.790654		0.338157	2.00229	0.8661	0.927732		-2.72695	2.01577	0.178027	0.540673		0.180334	0.236482	0.446843		-0.120473	0.204756	0.557112		0.189547	0.168914	0.263479		-0.10978	0.306222	0.720443
TrochlearNerveRight	464.384	465.808	-1.4238		-0.112751	0.143595	0.433497		-0.737676	1.49655	0.622746		-2.2171	1.53879	0.151593		0.109509	0.156941	0.486333		0.105832	0.155656	0.497542		-1.05381	1.99024	0.597198	0.854132		1.29103	2.00363	0.520273	0.8231		-0.197133	0.235058	0.402913		-0.10032	0.203522	0.622746		-0.241907	0.167897	0.151593		0.32201	0.304377	0.291681
VENTRICULAR SYSTEM VOLUMES
Aqueduct	431.868	435.719	-3.85143		0.0994451	0.130709	0.447888		1.21795	1.36224	0.372624		-0.415494	1.4007	0.767131		-0.179449	0.142857	0.210894		-0.0373977	0.141687	0.792161		6.07698	1.81163	0.000993085	0.0106217		0.703151	1.82383	0.700352	0.897443		-0.0657283	0.213963	0.759095		0.165635	0.185258	0.372624		-0.0453343	0.152829	0.767131		-0.79619	0.277062	0.00460852
FourthVentricle	466.036	454.536	11.5006		-0.0587938	0.138625	0.672048		-1.27005	1.44475	0.380675		-3.09283	1.48553	0.0389373		0.0695637	0.151509	0.646756		0.0317614	0.150268	0.832872		2.53991	1.92135	0.188076	0.556717		-1.18739	1.93429	0.540176	0.830521		-0.149963	0.226922	0.509656		-0.17272	0.196478	0.380675		-0.337457	0.162085	0.0389373		-0.298861	0.293843	0.310651
LateralVentricle	466.244	470.045	-3.80092		0.0102776	0.14551	0.943779		1.41195	1.5165	0.353224		0.68098	1.5593	0.662903		-0.0140177	0.159033	0.929873		0.00461119	0.157731	0.976714		-1.22036	2.01677	0.545966	0.832356		-0.800727	2.03034	0.693826	0.897443		-0.0943523	0.238191	0.692544		0.192018	0.206236	0.353224		0.0743013	0.170135	0.662903		0.0605662	0.308435	0.844573
ThirdVentricle	452.843	447.764	5.07845		0.033017	0.135723	0.808109		-3.99587	1.4145	0.00533138		0.0484168	1.45443	0.973485		-0.0626635	0.148336	0.673269		0.0120513	0.147122	0.934818		0.96846	1.88112	0.607381	0.856605		-3.75469	1.89378	0.0491199	0.211991		0.476706	0.222171	0.033407		-0.543418	0.192364	0.00533138		0.00528272	0.158692	0.973485		-0.449806	0.28769	0.119908
[truncated: 115 more columns]

## Sheet: S3.MRI_volume_summary_mm3
	4 months														10 months														16 months														18 months
	WT (n=20)		Tg (n=21)			WTM (n=9)		WTF (n=11)		TgM (n=12)		TgF (n=9)			WT (n=22)		Tg (n=25)			WTM (n=11)		WTF (n=11)		TgM (n=13)		TgF (n=12)			WT (n=16)		Tg (n=22)			WTM (n=7)		WTF (n=9)		TgM (n=12)		TgF (n=10)			WT (n=14)		Tg (n=20)			WTM (n=6)
	mean	stdev	mean	stdev		mean	stdev	mean	stdev	mean	stdev	mean	stdev		mean	stdev	mean	stdev		mean	stdev	mean	stdev	mean	stdev	mean	stdev		mean	stdev	mean	stdev		mean	stdev	mean	stdev	mean	stdev	mean	stdev		mean	stdev	mean	stdev		mean	stdev
TOTAL BRAIN VOLUMES
CSF	25.6332	0.69722	25.4042	0.373755		25.3849	0.500472	25.8364	0.788858	25.3841	0.324075	25.431	0.451012		25.5886	0.587025	25.7369	0.433742		25.8964	0.562133	25.2809	0.446466	25.8742	0.319265	25.5882	0.502865		25.7642	0.528439	25.6003	0.341538		25.4794	0.316386	25.9858	0.567712	25.6435	0.235193	25.5485	0.446212		25.4777	0.485142	25.607	0.403605		25.4933	0.579172
GM	1882.06	10.206	1885.53	7.0273		1883.33	11.1968	1881.03	9.74618	1888.04	6.83035	1882.18	6.09885		1862.14	9.1875	1864.42	5.8383		1859.46	8.89899	1864.82	9.06825	1863.45	3.81229	1865.48	7.49538		1850	6.90045	1853.71	6.50203		1853.28	6.23723	1847.45	6.58619	1851.65	4.25002	1856.17	8.01147		1850.78	5.59982	1852.15	6.04413		1852.36	5.95942
WM	189.474	2.17518	188.541	1.34903		189.241	1.82358	189.665	2.49808	188.216	1.18137	188.975	1.50351		192.313	1.58024	191.86	0.90299		192.537	1.63589	192.089	1.56767	191.753	0.977944	191.977	0.841017		194.326	1.47046	194.07	1.29202		193.427	1.25838	195.026	1.26792	194.194	1.12009	193.921	1.52195		194.495	1.15195	194.737	0.948577		194.931	1.40404
GREY MATTER VOLUMES
BasalForebrain	16.8377	0.175574	16.9	0.107637		16.8702	0.199218	16.8111	0.1584	16.8992	0.0984094	16.9012	0.125081		16.6516	0.165437	16.8018	0.108472		16.645	0.139037	16.6581	0.195064	16.8207	0.13451	16.7813	0.0710838		16.818	0.0840344	16.6782	0.133475		16.8455	0.107998	16.7966	0.0576052	16.6809	0.10507	16.675	0.167499		16.9107	0.177777	16.7795	0.112761		16.9408	0.199999
BedNucleusoftheStriaTerminalisLeft	1.93428	0.0257039	1.95945	0.030697		1.93467	0.0286793	1.93396	0.0244348	1.96015	0.0393022	1.95852	0.0151702		1.91269	0.0192057	1.92192	0.0362684		1.91485	0.021292	1.91053	0.0176349	1.91809	0.0422866	1.92608	0.0297152		1.90258	0.0214114	1.89968	0.0417086		1.89978	0.0261729	1.90475	0.0182665	1.90163	0.044098	1.89736	0.040881		1.90129	0.0257514	1.88063	0.0224572		1.90896	0.0281873
BedNucleusoftheStriaTerminalisRight	2.01955	0.0272609	2.01772	0.0319137		2.02892	0.0231829	2.01188	0.0289548	2.02102	0.0344953	2.01332	0.0295283		1.98571	0.038539	2.00138	0.0287107		1.98419	0.0410478	1.98724	0.0378022	2.00106	0.0250773	2.00172	0.0333496		1.97405	0.022957	1.96627	0.0344721		1.96547	0.023949	1.98072	0.0210591	1.95809	0.0379987	1.97609	0.0284872		1.97334	0.0316651	1.96096	0.0237194		1.99088	0.0211531
CaudoputamenLeft	42.4881	0.473425	43.0767	0.616632		42.5663	0.557277	42.4241	0.409148	43.2571	0.667945	42.836	0.472376		41.1208	0.525056	41.3675	0.494367		40.9504	0.468128	41.2913	0.543953	41.2659	0.344477	41.4777	0.615099		40.4646	0.361951	40.4578	0.394646		40.5783	0.350777	40.3762	0.365021	40.3763	0.357799	40.5556	0.43295		40.4936	0.459059	40.1258	0.344761		40.7143	0.494133
CaudoputamenRight	42.6337	0.501278	43.1917	0.521357		42.705	0.533123	42.5754	0.491659	43.424	0.459908	42.882	0.447058		41.1077	0.438565	41.4377	0.454993		40.885	0.334882	41.3305	0.42735	41.3121	0.299218	41.5738	0.561389		40.5848	0.374002	40.4002	0.395923		40.5882	0.48646	40.5822	0.291153	40.1828	0.253598	40.6611	0.385372		40.5004	0.331724	40.1307	0.445953		40.7131	0.359584
CerebellarLobule1.2	15.2794	0.147697	15.328	0.125456		15.2329	0.196062	15.3174	0.0845988	15.3139	0.086032	15.3469	0.168736		15.1825	0.134488	15.1683	0.152194		15.1727	0.143724	15.1922	0.130823	15.2229	0.15307	15.1091	0.132748		15.0363	0.0762226	15.0975	0.114468		15.0586	0.0767259	15.0189	0.0755047	15.0961	0.119969	15.0991	0.113917		15.0129	0.0732048	15.0619	0.107381		15.0154	0.0771094
CerebellarLobule10	3.6867	0.0934325	3.70567	0.0632959		3.71531	0.121484	3.66329	0.0586483	3.7368	0.0587528	3.66417	0.0433392		3.65783	0.0800045	3.65799	0.0531608		3.64949	0.101119	3.66617	0.0553476	3.65876	0.0366456	3.65717	0.0685533		3.64847	0.0535174	3.64623	0.0524505		3.63356	0.0595651	3.66008	0.0486112	3.66308	0.0539405	3.62602	0.0450622		3.66145	0.0507035	3.6596	0.0414342		3.64663	0.062477
CerebellarLobule3	14.2053	0.178194	14.1848	0.158006		14.1356	0.143467	14.2624	0.189483	14.1878	0.138774	14.1808	0.189481		13.9587	0.133518	13.9861	0.13837		13.9421	0.159737	13.9753	0.106359	13.9808	0.117826	13.9919	0.162968		13.7246	0.119461	13.7962	0.143482		13.7481	0.140192	13.7063	0.105633	13.7447	0.119836	13.8581	0.150608		13.7001	0.100754	13.7969	0.120838		13.6793	0.084501
CerebellarLobule4.5	35.8191	0.301868	35.7933	0.434999		35.743	0.385785	35.8813	0.211188	35.9146	0.465807	35.6316	0.351012		35.5858	0.373342	35.7139	0.426289		35.5841	0.442088	35.5874	0.311864	35.7853	0.28385	35.6366	0.544107		35.2325	0.295209	35.349	0.326203		35.2541	0.321563	35.2156	0.291754	35.2487	0.249111	35.4694	0.378046		35.2436	0.416023	35.3673	0.414406		35.0213	0.484806
CerebellarLobule6	14.0178	0.248352	13.8974	0.181726		14.0693	0.320895	13.9756	0.174557	13.9261	0.170862	13.8591	0.198846		13.8141	0.286092	13.7634	0.224551		13.7289	0.352045	13.8992	0.178879	13.8098	0.193895	13.7131	0.252391		13.5429	0.288294	13.6661	0.185127		13.5659	0.376466	13.5249	0.220713	13.5952	0.200297	13.7512	0.127188		13.6307	0.155383	13.6236	0.222826		13.5119	0.100069
CerebellarLobule7	5.43961	0.171256	5.42997	0.212336		5.33781	0.186134	5.5229	0.105116	5.29118	0.110598	5.61502	0.168761		5.31735	0.117997	5.34222	0.114237		5.24183	0.110576	5.39287	0.0668183	5.29684	0.118556	5.39139	0.089824		5.25713	0.0957933	5.30684	0.0672681		5.2598	0.116254	5.25505	0.0840139	5.28623	0.0769293	5.33157	0.0456023		5.31792	0.0702974	5.26156	0.115227		5.303	0.0650856
CerebellarLobule8	5.78709	0.166586	5.80356	0.182165		5.75072	0.163756	5.81685	0.170615	5.70166	0.133757	5.93943	0.148372		5.70526	0.164408	5.70193	0.110404		5.61408	0.149847	5.79644	0.126558	5.65445	0.0936265	5.75336	0.107149		5.60759	0.127516	5.69393	0.109373		5.64504	0.118422	5.57846	0.133373	5.70163	0.120744	5.68469	0.0995948		5.67461	0.0935896	5.67014	0.0916679		5.66873	0.0401607
CerebellarLobule9	11.9659	0.16462	12.0901	0.130102		11.9758	0.153684	11.9577	0.180093	12.1138	0.145515	12.0584	0.10595		11.6506	0.246628	11.6397	0.173906		11.6102	0.330655	11.691	0.121688	11.6108	0.19422	11.671	0.150932		11.5294	0.153666	11.5622	0.170853		11.5946	0.19403	11.4786	0.0970378	11.5379	0.20544	11.5914	0.121645		11.5315	0.131428	11.5754	0.159884		11.5764	0.151734
CochlearNucleusLeft	1.0194	0.0223679	1.02345	0.0270413		1.02074	0.0266032	1.0183	0.0195319	1.03621	0.0250578	1.00644	0.0198811		1.07024	0.0231571	1.07776	0.0183312		1.07347	0.0234146	1.06701	0.0235573	1.07703	0.0192339	1.07855	0.0181188		1.07321	0.0170529	1.07097	0.0256186		1.07389	0.0227949	1.07268	0.012443	1.06156	0.0234941	1.08227	0.0244281		1.07391	0.0233974	1.0641	0.0225225		1.06709	0.0239554
CochlearNucleusRight	0.975837	0.0243143	0.982918	0.0253088		0.976864	0.016826	0.974996	0.0299172	0.997392	0.0186037	0.963619	0.0198037		1.01923	0.0208589	1.02568	0.0248109		1.02747	0.0161317	1.011	0.0224572	1.03377	0.0195441	1.01692	0.0276643		1.01757	0.0222357	1.01822	0.0179208		1.00766	0.0183592	1.02528	0.0228355	1.01772	0.0201185	1.01882	0.0159355		1.02443	0.0219503	1.01485	0.0285318		1.01757	0.0204071
CopulaLeft	1.91896	0.0497875	1.91235	0.0392846		1.91304	0.050145	1.9238	0.0513893	1.89693	0.0395842	1.93291	0.029519		1.926	0.042232	1.91733	0.0289828		1.92983	0.0483691	1.92216	0.0370611	1.91518	0.025659	1.91966	0.0332126		1.92166	0.0392964	1.94428	0.0369937		1.94236	0.0262317	1.90556	0.0413869	1.95454	0.0397609	1.93196	0.0308529		1.93102	0.0366719	1.94846	0.039108		1.92182	0.0411776
CopulaRight	2.11672	0.0518502	2.11945	0.0332685		2.10754	0.0692603	2.12423	0.0336542	2.10732	0.0265351	2.13562	0.0358319		2.12365	0.0409285	2.12439	0.030823		2.12174	0.0498503	2.12556	0.0320116	2.12514	0.0291504	2.12358	0.0338302		2.14397	0.0345946	2.15434	0.0406944		2.1435	0.0269704	2.14434	0.0412078	2.1659	0.0298128	2.14046	0.0488443		2.13246	0.0279152	2.1358	0.0256899		2.1483	0.0339546
Crus1AnsiformLobuleLeft	13.3967	0.134443	13.3764	0.16425		13.398	0.14128	13.3957	0.135542	13.4093	0.165133	13.3325	0.161752		13.3272	0.18069	13.3361	0.110891		13.2507	0.166506	13.4036	0.167305	13.3307	0.0928468	13.342	0.131732		13.1969	0.136872	13.2359	0.123886		13.2501	0.157477	13.1555	0.110106	13.2049	0.100704	13.2731	0.14352		13.2097	0.20093	13.205	0.121113		13.1853	0.216179
Crus1AnsiformLobuleRight	13.7107	0.236363	13.8002	0.183453		13.6781	0.193611	13.7374	0.272792	13.837	0.196924	13.7511	0.161481		13.6418	0.190031	13.7058	0.169284		13.6163	0.18969	13.6674	0.196001	13.6942	0.155541	13.7184	0.189214		13.5688	0.160083	13.574	0.146151		13.6045	0.148416	13.541	0.171882	13.5842	0.157378	13.5618	0.138791		13.6151	0.154447	13.603	0.187837		13.6157	0.240016
Crus2AnsiformLobuleLeft	6.11124	0.20828	6.02746	0.215438		5.98171	0.242427	6.21722	0.0891679	5.90049	0.191757	6.19674	0.0951599		6.2318	0.151394	6.17634	0.122559		6.17148	0.185811	6.29211	0.0748598	6.11231	0.108488	6.24571	0.0991869		6.32915	0.118389	6.36628	0.0916951		6.37658	0.148663	6.29226	0.078774	6.40837	0.0972075	6.31578	0.0536176		6.38179	0.131109	6.41108	0.158397		6.48377	0.1008
Crus2AnsiformLobuleRight	6.23577	0.238581	6.24408	0.213616		6.09138	0.292501	6.3539	0.0747736	6.12401	0.159244	6.40418	0.169552		6.35164	0.152735	6.32896	0.13396		6.28505	0.185218	6.41823	0.0701991	6.27975	0.153192	6.38228	0.0871143		6.43985	0.130485	6.48501	0.0777476		6.50749	0.175216	6.38723	0.0421915	6.51837	0.0652142	6.44497	0.0751063		6.53161	0.161029	6.50259	0.119639		6.68493	0.106711
DentateGyrusLeft	12.8433	0.13228	12.5514	0.196588		12.8594	0.0994443	12.8302	0.157839	12.613	0.187506	12.4694	0.187156		13.0683	0.17784	12.9486	0.196536		13.0169	0.118747	13.1197	0.215632	13.0168	0.148482	12.8747	0.22085		13.1217	0.197308	13.3638	0.189033		13.1623	0.104632	13.0902	0.249457	13.4101	0.180371	13.3084	0.193249		13.207	0.128522	13.4567	0.205714		13.218	0.108989
DentateGyrusRight	12.8708	0.122898	12.5256	0.192898		12.872	0.11767	12.8698	0.132733	12.5667	0.190623	12.4708	0.192758		13.034	0.140226	12.906	0.198571		13.0275	0.140049	13.0404	0.146924	12.9443	0.163054	12.8645	0.231126		13.0938	0.1529	13.3554	0.197373		13.0867	0.137235	13.0992	0.17214	13.3617	0.185543	13.3479	0.220694		13.1233	0.155201	13.3618	0.177008		13.1608	0.120834
DentateNucleusLeft	1.02416	0.0277502	1.02974	0.0247444		1.03152	0.0344607	1.01813	0.0205985	1.03794	0.0180002	1.01882	0.0291582		1.04514	0.0264124	1.05426	0.025302		1.04104	0.0336702	1.04925	0.0171547	1.05776	0.0219111	1.05047	0.0290333		1.03742	0.0302112	1.03301	0.0237819		1.0504	0.0174914	1.02733	0.0349275	1.02432	0.0237397	1.04344	0.0202329		1.05083	0.0373814	1.04664	0.0223541		1.06107	0.0350914
DentateNucleusRight	0.992405	0.0295107	0.98758	0.0246935		0.989171	0.0294406	0.99505	0.0307273	0.99331	0.0208577	0.97994	0.0284836		1.01993	0.025118	1.01602	0.0216264		1.01805	0.0182373	1.0218	0.0313784	1.01296	0.0247241	1.01934	0.0181788		1.01132	0.0215978	1.01156	0.0267914		1.01063	0.0195509	1.01186	0.0242322	1.00345	0.0278201	1.0213	0.0231457		1.02093	0.017779	1.01361	0.0230725		1.02386	0.0136784
EntopeduncularNucleusLeft	0.371232	0.0130649	0.369658	0.0135933		0.372475	0.00923512	0.370215	0.0159234	0.375506	0.011712	0.361861	0.0123949		0.385627	0.0187149	0.383985	0.0165343		0.385664	0.0252352	0.385589	0.00993484	0.380025	0.0166627	0.388276	0.0159678		0.403098	0.0153075	0.398862	0.0155136		0.400805	0.015857	0.404882	0.0155751	0.399775	0.0127887	0.397767	0.0189533		0.405101	0.00631205	0.40498	0.0191199		0.404253	0.00710377
EntopeduncularNucleusRight	0.404173	0.01792	0.406487	0.0109636		0.40012	0.0209557	0.407488	0.01523	0.405803	0.0120249	0.407398	0.0100022		0.424731	0.0166172	0.419894	0.0139602		0.432093	0.0145524	0.41737	0.0157762	0.422457	0.0117898	0.417118	0.016044		0.442056	0.0126015	0.440286	0.015479		0.444811	0.018404	0.439914	0.00564937	0.438337	0.0184855	0.442624	0.0114137		0.439727	0.0127097	0.437277	0.0155993		0.435034	0.0133224
FastigialNucleusLeft	1.31579	0.0237093	1.32736	0.0254132		1.31256	0.0278575	1.31843	0.0207407	1.32658	0.0300223	1.3284	0.019316		1.35467	0.0325901	1.35546	0.0297847		1.34481	0.0310504	1.36452	0.0324455	1.35582	0.0260501	1.35507	0.0345678		1.33709	0.0366446	1.34979	0.027247		1.34197	0.019999	1.3333	0.0466997	1.34442	0.0247558	1.35623	0.0299802		1.36566	0.0391727	1.33174	0.0360145		1.34832	0.045214
FastigialNucleusRight	1.25401	0.0316887	1.26216	0.02785		1.25899	0.0322327	1.24993	0.0321893	1.26451	0.0278718	1.25902	0.029181		1.28629	0.029582	1.29084	0.0346062		1.28032	0.0313228	1.29226	0.0278949	1.28551	0.0354264	1.29662	0.0342602		1.29081	0.0360505	1.29168	0.0323158		1.29639	0.020166	1.28648	0.0456449	1.29297	0.0353117	1.29013	0.0301305		1.31676	0.0436109	1.28965	0.0276459		1.294	0.0487896
FlocculusLeft	5.35044	0.120391	5.37954	0.098402		5.40474	0.0831619	5.30602	0.131076	5.4206	0.0986197	5.3248	0.0702456		5.21438	0.0941676	5.20668	0.0655481		5.19849	0.10587	5.23027	0.0828116	5.20457	0.0531351	5.20897	0.0792674		5.11269	0.113079	5.16278	0.0708025		5.16623	0.0879884	5.07104	0.117088	5.14618	0.0586097	5.18269	0.0817952		5.14447	0.087048	5.12887	0.0736726		5.14409	0.0947513
FlocculusRight	5.61284	0.0999609	5.62069	0.0690838		5.68406	0.0898208	5.55457	0.0650379	5.64816	0.074383	5.58407	0.0410235		5.45404	0.0920324	5.44717	0.0552303		5.43614	0.115286	5.47195	0.061568	5.43148	0.049697	5.46417	0.0579206		5.36075	0.0564708	5.38155	0.0652525		5.37689	0.0747332	5.34819	0.0372164	5.35575	0.0585936	5.4125	0.0615391		5.382	0.0625786	5.39254	0.0690944		5.40445	0.0769391
FrontalCortexLeft	143.544	1.8207	142.824	1.17043		143.579	2.22256	143.515	1.53122	142.534	0.688731	143.211	1.57406		137.844	1.46376	137.69	0.993109		137.42	1.21555	138.268	1.62044	137.553	0.744215	137.84	1.22512		136.014	1.28203	136.902	1.1646		136.817	1.19292	135.389	1.00583	136.649	1.05465	137.205	1.27207		135.677	1.17124	136.722	1.07292		136.272	1.34442
FrontalCortexRight	140.796	1.86606	140.493	1.48713		140.355	2.16552	141.156	1.59598	140.092	1.48164	141.027	1.39596		135.746	1.84745	135.239	0.964737		134.996	1.48915	136.497	1.92635	134.978	0.611674	135.521	1.20648		133.692	1.25389	134.271	1.16914		134.2	1.17883	133.298	1.22698	133.642	0.832797	135.026	1.08615		133.751	1.22161	135.003	1.68483		134.528	0.963459
GlobusPallidusLeft	5.01882	0.108485	5.02047	0.110382		5.05936	0.144387	4.98565	0.0547155	5.04525	0.110878	4.98742	0.106799		5.09585	0.133637	5.07583	0.0952381		5.08194	0.17866	5.10977	0.0718223	5.04473	0.0817461	5.10953	0.100589		5.08743	0.0755513	5.16771	0.0916792		5.07911	0.0829106	5.09391	0.0737497	5.17538	0.0977947	5.1585	0.0880353		5.17038	0.0850103	5.16249	0.0859301		5.21621	0.101236
GlobusPallidusRight	4.34606	0.0827416	4.35226	0.0744691		4.35315	0.0890266	4.34026	0.081147	4.34659	0.0762861	4.35983	0.0758261		4.4306	0.0774528	4.39885	0.0766042		4.41855	0.0879702	4.44265	0.0673772	4.36953	0.0728401	4.4306	0.0699971		4.4323	0.0526467	4.48452	0.0645017		4.43732	0.0377004	4.42839	0.0639662	4.49006	0.0691196	4.47789	0.0614722		4.4748	0.0719669	4.47396	0.106327		4.54469	0.0279793
Hindbrain	178.779	2.65134	179.145	1.23126		178.957	3.28373	178.634	2.16293	179.606	1.23405	178.531	0.975861		184.783	1.60019	184.58	1.59692		184.845	1.96847	184.722	1.22235	184.209	1.40563	184.981	1.7524		186.109	1.36393	186.579	1.49951		185.629	1.69016	186.483	0.993505	186.876	1.83	186.223	0.945926		187.628	1.66704	186.978	1.75005		188.371	2.1453
HippocampalCASubfieldsLeft	42.2283	0.371556	42.3504	0.267166		42.3907	0.368403	42.0953	0.332479	42.4001	0.295346	42.2841	0.223307		42.3736	0.271964	42.6969	0.395452		42.3252	0.341597	42.422	0.182998	42.7915	0.480183	42.5945	0.260111		42.3702	0.32437	42.0589	0.338802		42.2826	0.422423	42.4383	0.226966	41.98	0.292617	42.1535	0.380729		42.2663	0.303988	41.8685	0.256633		42.23	0.389627
HippocampalCASubfieldsRight	41.2983	0.326546	41.3777	0.426388		41.4041	0.307916	41.2117	0.329279	41.4597	0.18839	41.2683	0.618182		41.3682	0.39488	41.5982	0.328285		41.3818	0.487786	41.3546	0.298515	41.5953	0.403136	41.6013	0.240465		41.4454	0.30029	40.9776	0.352972		41.4685	0.272748	41.4274	0.335336	40.9206	0.29916	41.0459	0.414506		41.2811	0.354533	40.8432	0.268718		41.3038	0.389053
HypothalamusLeft	22.85	0.218441	22.9203	0.194858		22.9057	0.181137	22.8045	0.243601	22.9307	0.197515	22.9064	0.202241		23.0317	0.214467	23.1214	0.217904		23.0696	0.167151	22.9938	0.255909	23.1057	0.188029	23.1383	0.253823		23.165	0.170087	23.1155	0.261026		23.1512	0.163202	23.1757	0.184308	23.1762	0.33271	23.0426	0.113493		23.3394	0.170384	23.0456	0.190119		23.3418	0.150636
HypothalamusRight	22.9273	0.238022	23.0076	0.24358		22.9488	0.155818	22.9096	0.295737	23.0547	0.201921	22.9449	0.290716		23.0884	0.192324	23.0948	0.163981		23.0761	0.152304	23.1007	0.232692	23.1224	0.155482	23.0649	0.174419		23.1835	0.219432	23.0867	0.203939		23.1621	0.162202	23.2001	0.264267	23.1354	0.211469	23.0283	0.188255		23.2941	0.13679	23.1267	0.165105		23.3401	0.167029
InferiorColliculusLeft	12.7946	0.180092	12.8916	0.196983		12.8473	0.182053	12.7516	0.174856	13.0018	0.131643	12.7446	0.175015		12.9763	0.159281	12.9572	0.184608		12.9347	0.197256	13.0179	0.102757	12.9014	0.137152	13.0176	0.214912		12.9155	0.123142	12.9226	0.138256		12.9043	0.0912373	12.9243	0.148298	12.934	0.10922	12.9089	0.172163		12.9082	0.176514	12.9109	0.16409		12.9124	0.255307
InferiorColliculusRight	13.1168	0.202932	13.3148	0.239704		13.2774	0.124917	12.9854	0.153425	13.4455	0.125691	13.1404	0.249213		13.3955	0.175048	13.3928	0.138233		13.3215	0.17727	13.4694	0.144542	13.3612	0.143347	13.427	0.129698		13.3469	0.144688	13.3503	0.133054		13.2584	0.0892182	13.4158	0.145189	13.3221	0.111442	13.3841	0.154274		13.3792	0.142274	13.3465	0.189408		13.3133	0.187152
InterposedNucleusLeft	1.31402	0.0235876	1.31481	0.0228048		1.31414	0.0319382	1.31392	0.0155259	1.3242	0.0175622	1.3023	0.0238245		1.32346	0.0370682	1.34667	0.0296163		1.31939	0.0409922	1.32753	0.0341856	1.33736	0.0278381	1.35676	0.0292367		1.31766	0.0334194	1.32046	0.0220161		1.32959	0.0243594	1.30838	0.0377859	1.32618	0.0204599	1.31359	0.0228736		1.33339	0.0340536	1.31879	0.0300656		1.32655	0.0326009
InterposedNucleusRight	1.378	0.0376731	1.37595	0.024685		1.37515	0.0387288	1.38034	0.0385142	1.37734	0.0255582	1.37409	0.0248668		1.40097	0.0316831	1.41245	0.0325871		1.38825	0.0254777	1.4137	0.0332082	1.42038	0.0358872	1.40385	0.0275136		1.38635	0.0190181	1.39091	0.0299052		1.3849	0.0192544	1.38747	0.0199215	1.38342	0.028556	1.39989	0.0304253		1.40501	0.0289018	1.38327	0.0253566		1.41068	0.031817
LateralSeptumLeft	7.1182	0.10613	7.22626	0.142767		7.17026	0.08388	7.0756	0.106475	7.22242	0.187033	7.23139	0.0529641		7.15908	0.0895276	7.18473	0.114474		7.1649	0.0844275	7.15327	0.0981303	7.1559	0.148748	7.21596	0.0490641		7.18453	0.0997998	7.19203	0.200893		7.16613	0.0649239	7.19884	0.122421	7.24706	0.256927	7.126	0.0678736		7.1896	0.0920603	7.10474	0.0827706		7.21233	0.113813
LateralSeptumRight	7.21193	0.0836868	7.29325	0.0892202		7.25397	0.042768	7.17753	0.09461	7.31061	0.0918101	7.27011	0.0851839		7.24703	0.080333	7.25802	0.0749543		7.25689	0.0574101	7.23718	0.100212	7.23291	0.0717149	7.28522	0.0713816		7.26222	0.0767622	7.24547	0.107668		7.28648	0.0444495	7.24335	0.0930106	7.28162	0.121932	7.20208	0.0710216		7.32775	0.0792217	7.21199	0.0820309		7.3328	0.0947817
Mammillarybodies	2.1616	0.0945524	2.17062	0.0632951		2.18211	0.102555	2.14481	0.0887898	2.15788	0.0598783	2.1876	0.0672169		2.07137	0.053318	2.0809	0.0618861		2.06504	0.0494557	2.0777	0.0586161	2.05915	0.0596458	2.10447	0.0575298		2.0773	0.0497975	2.07092	0.0519638		2.0911	0.0593742	2.06656	0.0413431	2.06839	0.0647941	2.07396	0.0339192		2.06938	0.0689787	2.06138	0.0594147		2.04736	0.0742789
MedialSeptumLeft	1.15266	0.0265374	1.16285	0.0235636		1.1621	0.0276536	1.14493	0.0240898	1.17215	0.0152669	1.15044	0.027652		1.16368	0.0201276	1.15712	0.0256522		1.16338	0.0206914	1.16397	0.0205531	1.15954	0.0295482	1.15449	0.0216509		1.16109	0.0142684	1.1563	0.0235501		1.16105	0.010208	1.16113	0.0174233	1.15284	0.0253179	1.16046	0.0218066		1.16368	0.0195241	1.15435	0.0234307		1.15921	0.0203022
MedialSeptumRight	1.15182	0.0240772	1.16169	0.0242685		1.15982	0.0221035	1.14528	0.0246178	1.1679	0.0257383	1.15341	0.0206526		1.16542	0.0184107	1.16706	0.0190053		1.16852	0.016434	1.16232	0.020509	1.16893	0.0211761	1.16503	0.0170375		1.16599	0.0164453	1.16493	0.0179294		1.16402	0.019866	1.16752	0.0143204	1.16244	0.0205941	1.16793	0.0146099		1.17152	0.020247	1.15564	0.0191639		1.17595	0.0238914
MedianPreopticNucleus	0.0897509	0.00169784	0.0896133	0.0021655		0.0890686	0.00164159	0.0903092	0.00159982	0.0891704	0.00230976	0.0902039	0.00192385		0.0895729	0.00171921	0.089451	0.00212307		0.0899962	0.00225207	0.0891496	0.000860703	0.0893244	0.00268196	0.0895881	0.00139575		0.0897992	0.00140776	0.0886857	0.0016408		0.0896686	0.00144954	0.0899008	0.00145376	0.0884046	0.00147253	0.089023	0.00184388		0.0890776	0.00165233	0.0891643	0.00167524		0.0896649	0.00212506
Midbrain	69.8479	0.637575	70.1754	0.590947		69.7235	0.752877	69.9497	0.541811	70.3182	0.377028	69.9848	0.778544		71.0275	0.413673	71.1605	0.600201		71.169	0.404648	70.886	0.389315	71.1836	0.628792	71.1354	0.594427		70.8881	0.412974	70.7893	0.47742		70.8952	0.493125	70.8825	0.370565	70.6941	0.388453	70.9035	0.566436		70.6884	0.613249	70.3615	0.465097		70.414	0.664337
NucleusAccumbensLeft	7.63621	0.0961837	7.75099	0.142148		7.61309	0.107665	7.65513	0.0861927	7.775	0.116663	7.71899	0.17258		7.3796	0.131011	7.47752	0.112521		7.3903	0.133374	7.3689	0.134177	7.4819	0.11247	7.47278	0.117378		7.34237	0.0956352	7.3137	0.0744919		7.30684	0.0966075	7.37	0.090476	7.30649	0.0753366	7.32236	0.0765395		7.36063	0.119181	7.26336	0.0965982		7.39811	0.153948
NucleusAccumbensRight	7.65714	0.08718	7.78728	0.108733		7.63098	0.0783324	7.67855	0.0917155	7.80974	0.115673	7.75734	0.0969227		7.37421	0.0952929	7.45619	0.0964779		7.37249	0.0493046	7.37593	0.128965	7.47448	0.0969411	7.43639	0.0960914		7.4117	0.0721115	7.34347	0.0827664		7.4277	0.0834035	7.39926	0.0643052	7.32993	0.0829184	7.35972	0.0839197		7.35684	0.100481	7.28589	0.0738395		7.36133	0.142809
OccipitalEntorhinalCortexLeft	35.4914	0.942338	35.8575	0.532282		35.6514	1.07858	35.3604	0.84535	36.0003	0.36734	35.667	0.671839		33.8175	0.686088	33.7945	0.590287		34.0259	0.68927	33.609	0.64638	34.0638	0.373833	33.5028	0.655159		33.2711	0.535595	33.5857	0.603056		33.5038	0.556398	33.09	0.470552	33.5804	0.685011	33.5921	0.524387		33.1341	0.536861	33.5606	0.689941		32.8078	0.311506
OccipitalEntorhinalCortexRight	40.4616	1.07586	40.4363	0.786523		40.4719	1.13462	40.4531	1.08127	40.5863	0.689966	40.2363	0.901806		38.3411	0.620197	38.3719	0.5275		38.4286	0.717498	38.2535	0.525446	38.5697	0.480392	38.1576	0.508932		37.9558	0.579246	38.37	0.568543		38.0793	0.407964	37.8598	0.69324	38.3718	0.609112	38.3678	0.548412		37.512	0.490505	38.3059	0.650672		37.3085	0.470687
OlfactoryNucleiLeft	68.8495	1.50732	69.4694	1.55736		69.761	1.77272	68.1037	0.665829	70.4807	0.973845	68.1211	1.08636		69.0245	0.799559	69.649	0.77017		69.0944	0.895059	68.9545	0.728437	69.7196	0.951362	69.5726	0.542721		68.494	0.589085	68.2005	0.672491		68.3041	0.608569	68.6417	0.562845	67.9046	0.63933	68.5557	0.546579		68.2703	1.07537	67.8191	0.649975		67.6217	1.20415
OlfactoryNucleiRight	69.8069	1.45556	70.8146	1.86017		70.5054	1.87611	69.2354	0.641229	71.9394	1.51037	69.315	1.04217		70.1481	0.708763	70.8305	0.827559		70.1103	0.820011	70.1859	0.61592	70.8711	0.990616	70.7867	0.64781		69.8512	0.517906	69.4198	0.625977		69.7288	0.610309	69.9464	0.447514	69.199	0.676515	69.6847	0.460371		69.8022	0.723611	69.0888	0.530392		69.3943	0.715681
ParaflocculusLeft	7.14057	0.13073	7.1548	0.174508		7.2124	0.119633	7.0818	0.112157	7.24737	0.135445	7.03137	0.14462		6.9613	0.104955	6.95415	0.0730603		6.9707	0.126826	6.9519	0.0827839	6.94604	0.0819098	6.96293	0.0645381		6.91162	0.112023	6.91894	0.102308		6.98095	0.109324	6.8577	0.084194	6.91101	0.0950233	6.92845	0.114904		6.9234	0.105615	6.95064	0.106416		6.96987	0.080325
ParaflocculusRight	9.09081	0.147229	9.12275	0.218939		9.12659	0.210046	9.06154	0.061605	9.26634	0.129256	8.9313	0.157178		8.86317	0.147237	8.87381	0.129232		8.86999	0.195727	8.85635	0.0843444	8.81703	0.0903083	8.93532	0.140014		8.80429	0.0802185	8.80703	0.10826		8.84434	0.0796425	8.77314	0.0693742	8.77043	0.10436	8.85094	0.100539		8.85012	0.0966854	8.85984	0.112012		8.9193	0.103941
ParamedianLobuleLeft	6.21195	0.183523	6.2435	0.0755642		6.20399	0.146862	6.21846	0.215952	6.23675	0.0774119	6.25251	0.0766505		6.20072	0.128974	6.23385	0.0847618		6.15911	0.134769	6.24233	0.113846	6.19856	0.0809361	6.27209	0.0739072		6.18268	0.121616	6.21977	0.0994495		6.23729	0.0634762	6.14021	0.141675	6.1971	0.0718544	6.24698	0.123526		6.24911	0.0941472	6.22692	0.106414		6.24993	0.108134
ParamedianLobuleRight	5.94914	0.10829	5.97467	0.0605938		5.90469	0.0899901	5.98551	0.112111	5.96962	0.0731585	5.98139	0.0416027		5.91114	0.0967499	5.9354	0.0638088		5.89084	0.0963508	5.93144	0.0972983	5.90433	0.0554603	5.96905	0.0561403		5.88119	0.0778916	5.91346	0.0841532		5.89752	0.0573106	5.86848	0.0921809	5.88932	0.0712368	5.94243	0.0928025		5.92686	0.0486962	5.9273	0.062129		5.93901	0.0448192
PeriaqueductalGrey	16.7382	0.18698	16.8343	0.225483		16.7517	0.146131	16.7272	0.221465	16.7583	0.162291	16.9356	0.26588		16.6317	0.191449	16.7428	0.234681		16.6192	0.206942	16.6442	0.18385	16.7283	0.200482	16.7585	0.275318		16.5612	0.181753	16.5441	0.21233		16.5938	0.151642	16.5358	0.207457	16.6263	0.200167	16.4454	0.190742		16.5014	0.207572	16.473	0.141523		16.6768	0.118902
Pons	48.9218	0.816799	49.1683	0.487697		48.8883	1.00171	48.9492	0.680465	49.1287	0.610837	49.221	0.275847		50.2857	0.525375	50.2984	0.500247		50.316	0.601529	50.2555	0.464525	50.3542	0.450174	50.238	0.563255		50.6796	0.434593	50.4331	0.456911		50.7729	0.567446	50.6071	0.314804	50.5569	0.510493	50.2846	0.351671		50.7286	0.472879	50.439	0.57848		50.577	0.439912
SimpleLobuleLeft	12.8355	0.219329	12.8308	0.232069		12.8685	0.252653	12.8086	0.196358	12.9156	0.204438	12.7178	0.228105		12.9278	0.123356	12.936	0.156176		12.9128	0.121218	12.9428	0.129476	12.9874	0.135798	12.8803	0.163078		12.8447	0.135832	12.8315	0.0571648		12.8767	0.153455	12.8198	0.123846	12.8371	0.0622639	12.8249	0.0528785		12.9359	0.211881	12.8423	0.144184		12.8467	0.250439
SimpleLobuleRight	12.05	0.135422	12.1268	0.271163		12.055	0.145453	12.046	0.133713	12.2587	0.151399	11.9509	0.302364		12.1135	0.164144	12.0869	0.157132		12.1084	0.160897	12.1186	0.175029	12.117	0.134719	12.0544	0.178446		12.0226	0.179347	12.0357	0.104661		12.0531	0.181943	11.9989	0.184496	12.0238	0.0918286	12.05	0.121809		12.096	0.125207	12.0623	0.0919537		12.124	0.139842
SubfornicalOrgan	0.140401	0.00371188	0.139042	0.00494602		0.138859	0.00345905	0.141664	0.00356527	0.139625	0.00452033	0.138266	0.00564566		0.144416	0.00510579	0.145299	0.00507334		0.145114	0.00531362	0.143718	0.0050436	0.145613	0.00632501	0.144959	0.00350311		0.145558	0.00504945	0.147258	0.0047379		0.143986	0.00590789	0.14678	0.00421761	0.147982	0.00517582	0.14639	0.00425444		0.146981	0.00390788	0.141805	0.00671462		0.14775	0.00309007
SubstantiaNigraLeft	2.35135	0.068922	2.32351	0.0671518		2.36435	0.0692878	2.34071	0.0700586	2.32273	0.0551614	2.32455	0.0841871		2.49214	0.0685862	2.48794	0.073906		2.49631	0.0796503	2.48796	0.0591268	2.49466	0.0777329	2.48066	0.0722107		2.56742	0.0660417	2.5541	0.0499626		2.57928	0.0608352	2.55819	0.0719937	2.55593	0.0319666	2.5519	0.0675706		2.59291	0.048986	2.57164	0.0478033		2.57758	0.0651746
SubstantiaNigraRight	2.73399	0.0788024	2.71356	0.0655984		2.73715	0.0700573	2.7314	0.0886334	2.71366	0.0705318	2.71344	0.0625907		2.90212	0.101596	2.86561	0.0774207		2.92076	0.113434	2.88347	0.0896878	2.86211	0.0726573	2.8694	0.0853733		2.98522	0.0833125	2.98503	0.074115		2.99136	0.0843554	2.98045	0.0872863	2.98786	0.0750451	2.98163	0.0768781		3.00803	0.067379	3.00314	0.0592882		2.98081	0.0541577
SuperiorColliculusLeft	15.0282	0.255053	15.0737	0.15183		15.1119	0.270054	14.9598	0.231968	15.1211	0.166149	15.0106	0.108727		15.1133	0.165974	15.176	0.112139		15.1615	0.14308	15.0652	0.179683	15.1592	0.106469	15.1941	0.119901		15.1638	0.134525	15.0594	0.13936		15.2278	0.115353	15.114	0.132588	15.0862	0.144836	15.0272	0.132545		15.0427	0.15907	15.0534	0.0991672		15.0611	0.163333
SuperiorColliculusRight	14.7336	0.168141	14.9105	0.182096		14.7932	0.160402	14.6848	0.165263	14.9358	0.170519	14.8768	0.201688		14.8922	0.14365	14.8756	0.117494		14.9142	0.162946	14.8703	0.125402	14.9148	0.0691562	14.833	0.145295		14.7898	0.157358	14.762	0.143277		14.8386	0.126746	14.7519	0.175139	14.7545	0.15786	14.771	0.131438		14.7996	0.143441	14.7435	0.15411		14.8011	0.124934
TemporalParietalCortexLeft	195.608	2.5253	195.357	1.59288		195.298	2.76561	195.861	2.41677	194.752	1.22102	196.164	1.73517		190.144	2.17713	190.362	1.50903		189.496	2.01801	190.792	2.22678	190.158	0.759396	190.582	2.05847		187.443	1.83408	188.711	1.60306		188.54	1.33934	186.59	1.75773	188.637	1.4789	188.8	1.81852		187.55	1.35269	188.389	1.38285		187.736	1.27867
TemporalParietalCortexRight	198.601	2.35813	198.4	1.93832		197.931	2.65134	199.149	2.05122	197.733	1.65973	199.289	2.01229		193.272	1.56481	193.283	1.66386		193.168	1.69183	193.377	1.5019	193.211	1.63107	193.362	1.7678		190.656	1.22297	191.482	1.76738		190.946	1.42498	190.43	1.07246	191.034	1.42853	192.02	2.05067		189.966	0.949911	191.57	2.61533		190.209	1.22047
ThalamusLeft	40.3919	0.350432	40.2939	0.278639		40.4275	0.42078	40.3628	0.299348	40.3517	0.282453	40.2169	0.269679		40.1712	0.263239	40.0836	0.273494		40.109	0.287203	40.2333	0.233523	39.9282	0.198909	40.252	0.246102		40.0089	0.361739	40.0984	0.236151		40.0355	0.403668	39.9883	0.349351	40.1346	0.207443	40.055	0.271458		40.0259	0.341753	40.0515	0.295796		40.2332	0.286101
ThalamusRight	40.1895	0.329744	40.0263	0.253447		40.2501	0.232024	40.14	0.396891	40.0882	0.215346	39.9438	0.288839		39.8842	0.235887	39.8202	0.285157		39.7959	0.244014	39.9726	0.200339	39.7309	0.257881	39.917	0.291928		39.6611	0.286029	39.6842	0.306118		39.6823	0.228012	39.6445	0.337202	39.656	0.278806	39.718	0.348299		39.5919	0.343761	39.7187	0.306638		39.7126	0.379675
VentralPallidumLeft	2.54269	0.0472198	2.56263	0.0489418		2.56412	0.0534021	2.52516	0.0346938	2.56384	0.0610115	2.56101	0.0294075		2.5759	0.0553232	2.58529	0.0416989		2.57686	0.0657062	2.57494	0.0459134	2.58674	0.0439632	2.58371	0.0409883		2.63203	0.0544943	2.59889	0.0371617		2.62857	0.0537152	2.63473	0.0581839	2.59347	0.0421032	2.6054	0.0311353		2.65606	0.0466899	2.63	0.0421038		2.64835	0.0549368
VentralPallidumRight	2.13697	0.0391145	2.16452	0.0427639		2.14191	0.0362109	2.13292	0.0426362	2.18394	0.0433754	2.13862	0.0257838		2.15666	0.0426953	2.17194	0.0398967		2.16935	0.0536987	2.14397	0.0242948	2.16956	0.0330327	2.17452	0.0476295		2.21369	0.0284942	2.19526	0.0394317		2.22052	0.0309825	2.20837	0.0270141	2.18961	0.0422387	2.20205	0.0367916		2.23493	0.0420339	2.20659	0.0356531		2.21207	0.0250221
WHITE MATTER VOLUMES
AnteriorPartofAnteriorCommissureLeft	1.52874	0.0290651	1.5326	0.0315592		1.51918	0.0204481	1.53656	0.0334809	1.53533	0.0352346	1.52897	0.0275129		1.56111	0.031273	1.56032	0.0259118		1.56358	0.026646	1.55863	0.0364732	1.5531	0.0209817	1.56813	0.029268		1.59205	0.0310693	1.58081	0.0313092		1.58275	0.0262764	1.59929	0.0340218	1.58695	0.035919	1.57345	0.0244934		1.58534	0.0243943	1.57076	0.0292302		1.58722	0.021742
AnteriorPartofAnteriorCommissureRight	1.43782	0.0200111	1.43891	0.0306379		1.43635	0.0193895	1.43901	0.0213675	1.43655	0.0278527	1.44206	0.0355041		1.44927	0.0273521	1.45927	0.0309236		1.45438	0.0323789	1.44417	0.0215725	1.47089	0.0317778	1.44667	0.0255343		1.49078	0.0268027	1.48297	0.0358807		1.47981	0.0276844	1.49931	0.0241851	1.47397	0.034092	1.49376	0.0366901		1.50037	0.0261549	1.47725	0.0264822		1.50774	0.0216204
CerebellarWhiteMatter.ArborVitaeofCerebellum	53.3909	0.755242	52.8375	0.444188		53.0437	0.729765	53.675	0.678557	52.8373	0.39783	52.8378	0.525012		53.8241	0.417445	53.8047	0.366245		53.7495	0.471517	53.8986	0.362487	53.6628	0.40028	53.9585	0.261274		53.7352	0.455028	53.9854	0.457521		53.5778	0.493813	53.8576	0.408414	53.8894	0.261644	54.1006	0.6146		53.8673	0.491965	54.2554	0.357702		54.0772	0.594443
CerebralPeduncleLeft	3.27718	0.060506	3.26976	0.066139		3.28033	0.0705488	3.2746	0.0543863	3.27298	0.0638881	3.26548	0.0727147		3.44978	0.0610542	3.42202	0.0478202		3.44446	0.055725	3.4551	0.0682681	3.41017	0.039783	3.43485	0.0540123		3.50828	0.073062	3.50941	0.0564376		3.51294	0.0664417	3.50466	0.0816348	3.50864	0.0544418	3.51033	0.0617078		3.53882	0.0354874	3.52429	0.0573296		3.52959	0.0407895
CerebralPeduncleRight	3.75105	0.0809724	3.71453	0.0730966		3.73892	0.0577975	3.76098	0.0976934	3.71065	0.043805	3.71969	0.10328		3.92041	0.086951	3.88078	0.0576314		3.93098	0.10833	3.90985	0.0624189	3.88406	0.0534553	3.87722	0.0640536		4.03299	0.06293	4.01707	0.0532407		4.01924	0.0924676	4.04368	0.0268049	4.02263	0.0425945	4.0104	0.0656192		4.04848	0.076345	4.04379	0.0546492		4.05349	0.0201856
CingulumLeft	4.12744	0.0929785	4.10743	0.100546		4.11096	0.117992	4.14092	0.0695955	4.04839	0.0822133	4.18614	0.061499		4.26727	0.0967356	4.21714	0.0815373		4.29841	0.080375	4.23613	0.105157	4.19891	0.085509	4.23688	0.0755715		4.33176	0.0894665	4.339	0.0880928		4.37172	0.081118	4.30067	0.0871104	4.3754	0.0999469	4.29531	0.0448433		4.35701	0.0634839	4.32292	0.0732062		4.37808	0.0540275
CingulumRight	3.87606	0.081183	3.87832	0.0680581		3.87079	0.0907282	3.88038	0.0767561	3.85693	0.0700757	3.90684	0.056799		3.9668	0.0961122	3.95413	0.0719814		3.98158	0.0971863	3.95202	0.0973305	3.9575	0.0638394	3.95047	0.0826485		4.08345	0.0553892	4.04649	0.0547102		4.08359	0.0563354	4.08334	0.0580701	4.06137	0.0469498	4.02863	0.0603361		4.12516	0.0750413	4.07254	0.0740509		4.14257	0.0862703
CommissureoftheInferiorColliculus	0.7196	0.0233709	0.721823	0.0206099		0.723743	0.0152568	0.716211	0.0286964	0.717714	0.019546	0.727301	0.0218525		0.748178	0.0262664	0.738376	0.0206596		0.741869	0.0307849	0.754486	0.0203364	0.731013	0.0146413	0.746353	0.0237464		0.758697	0.0212669	0.760413	0.020213		0.751379	0.0112101	0.764388	0.0258937	0.767387	0.0157777	0.752043	0.0225029		0.766745	0.026756	0.765737	0.0168359		0.781388	0.033591
CommissureoftheSuperiorCollicuus	0.37696	0.014546	0.377864	0.0124226		0.37881	0.0164075	0.375446	0.0134553	0.378235	0.00918467	0.377369	0.0164112		0.36582	0.0119931	0.368329	0.0144845		0.3677	0.0131054	0.36394	0.0110692	0.373473	0.0160713	0.362757	0.0105276		0.360115	0.0109917	0.360468	0.0094833		0.362438	0.00405927	0.358308	0.014345	0.359592	0.00880808	0.361518	0.0106195		0.355307	0.0118528	0.353766	0.0108987		0.35238	0.00923865
CorpusCallosum.ExternalCapsule	71.9177	1.30874	71.5537	0.952988		71.9337	1.08278	71.9046	1.52184	71.2228	0.96051	71.995	0.786548		72.1462	1.06402	71.913	0.556658		72.3294	1.11544	71.9629	1.02927	71.9303	0.638396	71.8942	0.480351		73.0633	0.985414	72.7008	0.837654		72.5939	0.685542	73.4283	1.06091	72.8105	0.782277	72.5691	0.924095		72.7036	0.708121	73.0713	0.75978		72.9079	0.683884
ExternalMedullaryLaminaLeft	0.861495	0.0245293	0.855221	0.0202585		0.864682	0.0314141	0.858887	0.0183606	0.860068	0.0177284	0.848759	0.0226197		0.853785	0.0211899	0.853226	0.0212196		0.860895	0.0149702	0.846674	0.0246491	0.855854	0.0236549	0.850379	0.018841		0.871289	0.0219516	0.868637	0.0206424		0.870741	0.0240524	0.871716	0.0216599	0.867929	0.0181292	0.869487	0.024312		0.85714	0.0191298	0.864682	0.0190208		0.853922	0.0233195
ExternalMedullaryLaminaRight	0.873958	0.0178959	0.859809	0.0278859		0.870862	0.0217101	0.876492	0.0146885	0.852057	0.026899	0.870145	0.0271816		0.865105	0.0191289	0.861489	0.024125		0.866059	0.0140778	0.86415	0.0238376	0.865618	0.0256114	0.857015	0.0226338		0.869277	0.0179694	0.867935	0.0330408		0.855831	0.0109281	0.879736	0.0153176	0.865188	0.0313266	0.871232	0.0364105		0.865379	0.0290372	0.869783	0.0171145		0.863046	0.0290652
FasciculusRetroflexusLeft	0.2012	0.00714569	0.204047	0.00620068		0.199072	0.00579873	0.202941	0.00791884	0.205133	0.00462349	0.202599	0.00791189		0.205762	0.00701314	0.202991	0.00541143		0.209451	0.00549406	0.202073	0.00656967	0.203156	0.0063389	0.202813	0.00447103		0.207554	0.00467323	0.207674	0.00852318		0.206843	0.00498785	0.208107	0.00463725	0.204987	0.00691086	0.210899	0.00948435		0.204021	0.00986394	0.204183	0.00547248		0.204139	0.00594241
FasciculusRetroflexusRight	0.210225	0.00526694	0.206894	0.00764772		0.211155	0.00635783	0.209465	0.00435371	0.20885	0.00762215	0.204285	0.00727572		0.211592	0.00802545	0.210156	0.00705451		0.213883	0.00874596	0.209302	0.00687218	0.209505	0.00779352	0.210862	0.0064247		0.20784	0.00606264	0.212966	0.00752938		0.207599	0.00642556	0.208028	0.00615306	0.212712	0.00687351	0.213271	0.00862244		0.208518	0.00443582	0.209354	0.00750627		0.20787	0.00552646
FimbriaLeft	3.86383	0.0765748	3.93294	0.0409309		3.8683	0.0851585	3.86018	0.0728474	3.9392	0.0452903	3.9246	0.0350824		4.03392	0.0851127	4.05632	0.044975		4.04308	0.0825655	4.02475	0.0906134	4.06584	0.0396911	4.04601	0.0497162		4.11281	0.0479845	4.09968	0.094101		4.09896	0.0518207	4.12359	0.0447722	4.13054	0.115236	4.06265	0.0404703		4.16256	0.0624854	4.06683	0.0534748		4.15927	0.0408323
FimbriaRight	3.94243	0.0774103	4.00298	0.0707596		3.9722	0.0701434	3.91808	0.0774556	4.0136	0.0653514	3.98884	0.0790624		4.11964	0.0709945	4.13575	0.0782333		4.10536	0.0710507	4.13392	0.0713287	4.14074	0.0926948	4.13035	0.0626024		4.20965	0.0606288	4.1759	0.0730335		4.19534	0.0585054	4.22077	0.0633002	4.20546	0.0667317	4.14042	0.0666283		4.28214	0.0390385	4.16759	0.0523333		4.27601	0.031737
FornixLeft	0.476317	0.00691972	0.477542	0.0071863		0.475507	0.00695796	0.476979	0.00715353	0.48015	0.00741106	0.474065	0.00545738		0.485143	0.00801066	0.483724	0.00997378		0.488419	0.00662928	0.481867	0.00819797	0.481431	0.010365	0.486207	0.00932201		0.483468	0.0067614	0.484946	0.00821547		0.483101	0.00666135	0.483753	0.00722697	0.484989	0.00793358	0.484895	0.00897505		0.487948	0.00478934	0.478793	0.00746511		0.487805	0.0038624
FornixRight	0.46702	0.00686574	0.474398	0.00602398		0.466201	0.00449643	0.46769	0.00850243	0.476455	0.00601087	0.471655	0.00512133		0.477124	0.00785337	0.478768	0.00672215		0.478736	0.00942963	0.475512	0.00590638	0.47918	0.0072906	0.478321	0.00633939		0.478611	0.0064534	0.473037	0.00898079		0.479233	0.00701106	0.478128	0.00637337	0.470995	0.00813139	0.475487	0.00975453		0.481767	0.00623088	0.469726	0.00672759		0.479509	0.00858368
InternalCapsuleLeft	8.89994	0.131865	8.87995	0.127347		8.92871	0.136557	8.87639	0.129478	8.8673	0.0971116	8.89681	0.164365		9.32048	0.185453	9.24707	0.105026		9.32495	0.240607	9.31601	0.119538	9.24247	0.0823679	9.25206	0.128892		9.48063	0.0986625	9.50386	0.108642		9.41408	0.0847213	9.5324	0.0773198	9.5214	0.133522	9.48281	0.069625		9.57147	0.0813161	9.54421	0.102906		9.56636	0.0543559
InternalCapsuleRight	9.06673	0.130181	9.06217	0.12592		9.0922	0.138178	9.04589	0.125948	9.08587	0.138519	9.03056	0.106256		9.44223	0.159957	9.40686	0.122138		9.45447	0.196167	9.42999	0.12215	9.40809	0.0788623	9.40553	0.160497		9.68061	0.124032	9.66729	0.0858367		9.61052	0.117518	9.73512	0.104143	9.6491	0.0963939	9.68911	0.0697527		9.77283	0.0680583	9.68193	0.0920021		9.77293	0.088772
IntrabulbarPartofAnteriorCommissureLeft	0.899395	0.0268048	0.901145	0.0284642		0.902127	0.0297487	0.89716	0.0253957	0.904299	0.026373	0.896939	0.0321612		0.935759	0.0384162	0.937247	0.0231611		0.932914	0.0416428	0.938604	0.0367052	0.934433	0.0204044	0.940295	0.0263956		0.952643	0.0187962	0.945898	0.0208883		0.953513	0.0221412	0.951966	0.0171341	0.950067	0.0182461	0.940894	0.0236679		0.94734	0.0219699	0.93777	0.0201539		0.950092	0.0232884
IntrabulbarPartofAnteriorCommissureRight	0.942667	0.0278921	0.966448	0.0308583		0.960202	0.0286567	0.92832	0.0178331	0.976978	0.0231661	0.952408	0.03542		0.981026	0.0268449	0.980252	0.028322		0.984415	0.0308143	0.977637	0.023207	0.976977	0.0310573	0.9838	0.0259128		0.991462	0.0186025	0.983162	0.0183829		0.986558	0.0133001	0.995276	0.0218808	0.981171	0.0204485	0.985553	0.0163035		0.995692	0.0164231	0.976326	0.0167053		0.990522	0.0105326
LateralOlfactoryTractLeft	0.660173	0.0235993	0.64105	0.0243903		0.643828	0.0239701	0.673546	0.0127026	0.624124	0.0144805	0.663619	0.0140056		0.670605	0.0127529	0.668988	0.0147811		0.67105	0.0140122	0.67016	0.0120316	0.673355	0.0128483	0.664257	0.0158002		0.668264	0.00784135	0.676611	0.0154013		0.671355	0.00933206	0.665859	0.00592507	0.677195	0.0115853	0.67591	0.0197083		0.670772	0.0119801	0.670356	0.017414		0.67239	0.0137602
LateralOlfactoryTractRight	0.528987	0.0179651	0.524443	0.0220517		0.519204	0.0149907	0.536991	0.016638	0.513902	0.020953	0.538498	0.0149379		0.539652	0.0127155	0.543405	0.0102096		0.540366	0.0153909	0.538938	0.0100764	0.541184	0.00990096	0.545811	0.0104086		0.541195	0.0137813	0.542585	0.0118902		0.546756	0.0131468	0.53687	0.0133558	0.541398	0.0119339	0.544009	0.012316		0.540499	0.0177703	0.545317	0.0142103		0.550232	0.00921908
MammillothalamicTractLeft	0.269877	0.00674355	0.268821	0.00870948		0.267743	0.00613063	0.271624	0.00699141	0.266668	0.00780746	0.271691	0.00946591		0.266999	0.0059283	0.268341	0.00746577		0.268679	0.00645809	0.265319	0.00508817	0.267258	0.00788083	0.269515	0.00713894		0.266179	0.00554125	0.265099	0.00754285		0.264138	0.00218367	0.267767	0.00689292	0.267843	0.00791888	0.261806	0.00583287		0.264845	0.00619936	0.266547	0.00676078		0.266355	0.00913085
MammillothalamicTractRight	0.217031	0.00549219	0.21467	0.004976		0.217288	0.0065336	0.21682	0.00480138	0.213174	0.00467646	0.216664	0.00489886		0.213241	0.00509992	0.213339	0.00709064		0.212099	0.00416347	0.214383	0.00586642	0.212084	0.00672364	0.214699	0.00751653		0.210468	0.00520427	0.213394	0.00604426		0.210716	0.00498898	0.210275	0.00565861	0.214395	0.00619797	0.212193	0.00594597		0.210585	0.00643016	0.210093	0.00651463		0.210784	0.00501888
OpticChiasm	0.565618	0.0313481	0.571296	0.0308827		0.57738	0.0305404	0.555994	0.0299093	0.58435	0.0241887	0.55389	0.0313594		0.615098	0.0229551	0.617478	0.0263653		0.622953	0.0210195	0.607243	0.0230001	0.630612	0.0267505	0.603249	0.017642		0.612852	0.0228106	0.610177	0.0281375		0.61011	0.0219364	0.614986	0.0245561	0.601446	0.0304846	0.620654	0.0220891		0.615328	0.0409101	0.618661	0.0258728		0.583309	0.0266458
OpticTractLeft	3.41548	0.066928	3.37317	0.062842		3.43257	0.0516807	3.4015	0.0767879	3.40398	0.0537854	3.3321	0.0507388		3.53401	0.0529438	3.52578	0.0460968		3.54078	0.0648513	3.52724	0.0397468	3.52365	0.0450063	3.52808	0.0491462		3.58324	0.0437532	3.58441	0.033624		3.55247	0.0318165	3.60716	0.0368533	3.59172	0.0251345	3.57562	0.0413375		3.58971	0.0486743	3.59618	0.0436572		3.58043	0.0431791
OpticTractRight	3.25095	0.0835829	3.22843	0.0610819		3.28015	0.080032	3.22706	0.0821845	3.25186	0.0687545	3.19719	0.0301026		3.34374	0.0575006	3.33693	0.0495064		3.35883	0.0734516	3.32866	0.0323666	3.35651	0.0298764	3.31572	0.0585656		3.38932	0.0483619	3.37843	0.0384857		3.35686	0.0510249	3.41457	0.0281715	3.37674	0.0337345	3.38047	0.0453507		3.38144	0.0396616	3.38233	0.0405229		3.36843	0.0344205
PosteriorCommissure	0.353469	0.0077645	0.351438	0.00904632		0.353503	0.00687543	0.353441	0.00875941	0.351602	0.00828591	0.35122	0.0104925		0.352681	0.00647039	0.350449	0.00767007		0.35455	0.00472081	0.350812	0.0076123	0.352047	0.00851697	0.348718	0.00655263		0.350503	0.00617919	0.352848	0.00761245		0.350011	0.00502241	0.350885	0.00723171	0.355199	0.00704769	0.350026	0.00763468		0.349399	0.00751091	0.349316	0.00866335		0.351498	0.0070655
PosteriorPartofAnteriorCommissureLeft	0.422581	0.00921939	0.417308	0.010156		0.419045	0.00998381	0.425474	0.00782936	0.417797	0.0123984	0.416656	0.00675688		0.4173	0.0125453	0.420225	0.0109235		0.418866	0.01151	0.415735	0.0138792	0.418844	0.0122844	0.421721	0.00954047		0.418712	0.0118744	0.419307	0.00919289		0.41645	0.00752307	0.420472	0.0146276	0.418235	0.0101709	0.420592	0.008209		0.41714	0.00777744	0.417907	0.00949714		0.422642	0.00390759
PosteriorPartofAnteriorCommissureRight	0.300188	0.0081483	0.294951	0.00680223		0.300316	0.00810387	0.300084	0.00857818	0.295421	0.00813203	0.294324	0.00489623		0.294749	0.00935117	0.299673	0.00693629		0.295691	0.0125685	0.293808	0.00487	0.299463	0.00681931	0.2999	0.00735754		0.298909	0.0079008	0.295134	0.00711358		0.294384	0.00616587	0.302428	0.00752847	0.29444	0.00739046	0.295967	0.0070643		0.295671	0.00678346	0.298152	0.00609856		0.298805	0.00804154
StriaMedullarisoftheThalamusLeft	0.413185	0.0101098	0.409173	0.00925665		0.409055	0.0111284	0.416564	0.00819831	0.413864	0.00811605	0.402919	0.00682884		0.409917	0.00820142	0.407842	0.00767933		0.408709	0.00738395	0.411126	0.00913879	0.407881	0.00918616	0.407799	0.00605028		0.404095	0.00704262	0.405091	0.00698339		0.40402	0.00757737	0.404153	0.00706583	0.404755	0.00752496	0.405494	0.00665221		0.403439	0.00720916	0.405298	0.00929579		0.403852	0.00718548
StriaMedullarisoftheThalamusRight	0.303599	0.00690471	0.301664	0.00655568		0.302834	0.00740452	0.304224	0.00676492	0.304474	0.00684044	0.297917	0.00393253		0.302288	0.00488651	0.302588	0.00544664		0.301181	0.00472678	0.303394	0.00501075	0.30307	0.00516819	0.302066	0.00591736		0.300579	0.00443994	0.298388	0.00788716		0.300523	0.00560506	0.300622	0.00365988	0.298016	0.00844685	0.298836	0.00758538		0.299803	0.00441915	0.298864	0.00663869		0.300011	0.00417393
StriaTerminalisLeft	1.2807	0.0187733	1.28804	0.0224287		1.28725	0.0197586	1.27533	0.0169401	1.29315	0.0211331	1.28122	0.0234956		1.31537	0.0263467	1.32297	0.0175254		1.30921	0.0276884	1.32152	0.0246505	1.32478	0.0220508	1.32102	0.0114745		1.33876	0.021748	1.33596	0.0213152		1.32107	0.00963804	1.35251	0.0181901	1.33065	0.023498	1.34234	0.0173924		1.34224	0.0172938	1.32905	0.0219661		1.34543	0.0178175
StriaTerminalisRight	1.1202	0.0200096	1.13361	0.0135614		1.12308	0.0213434	1.11784	0.0195632	1.13497	0.01541	1.1318	0.0112622		1.14581	0.0203702	1.14882	0.0203301		1.14171	0.0216831	1.14991	0.0190855	1.14831	0.0241536	1.14938	0.0162692		1.1736	0.0162718	1.16165	0.0154231		1.16149	0.0130904	1.18302	0.0118216	1.16282	0.0164164	1.16024	0.0148871		1.18129	0.0195168	1.16668	0.0169016		1.18691	0.0222192
SuperiorThalamicRadiationLeft	0.585518	0.0132104	0.592113	0.0201275		0.582998	0.0150539	0.587579	0.0118275	0.585924	0.0162763	0.600366	0.0226811		0.588185	0.0123811	0.588641	0.0126992		0.591246	0.0130858	0.585123	0.0114041	0.58698	0.0123882	0.590441	0.0133285		0.594094	0.0138881	0.586622	0.0182791		0.594361	0.0118154	0.593886	0.0160261	0.590192	0.0225149	0.582339	0.0110763		0.585919	0.0154281	0.58665	0.0180906		0.589772	0.00889748
SuperiorThalamicRadiationRight	0.479511	0.0174736	0.476228	0.0129524		0.480496	0.022943	0.478704	0.0125469	0.476521	0.0126369	0.475838	0.0141258		0.475134	0.0113336	0.473393	0.0143795		0.47865	0.0112747	0.471619	0.0107442	0.472615	0.012924	0.474237	0.0163532		0.474709	0.0129028	0.472958	0.0131823		0.478997	0.0156157	0.471373	0.0100332	0.470629	0.0138121	0.475753	0.0125056		0.466374	0.0124801	0.468823	0.0139103		0.470634	0.00362702
TrochlearNerveLeft	0.0793424	0.00310403	0.0787604	0.00308549		0.0786173	0.00209325	0.0799356	0.00373374	0.0787109	0.00348013	0.0788263	0.00267187		0.077761	0.0023143	0.0796098	0.00365615		0.0776671	0.00228352	0.0778549	0.00245229	0.0794131	0.00261006	0.0798228	0.0046517		0.0787348	0.00341598	0.0783412	0.00302871		0.0780832	0.00184263	0.0792416	0.00432114	0.0783447	0.00267163	0.0783369	0.00356091		0.0781928	0.00363106	0.0788961	0.00403731		0.0799506	0.00316064
TrochlearNerveRight	0.118724	0.00492364	0.119873	0.00517418		0.117515	0.00373986	0.119713	0.00569911	0.118553	0.00260534	0.121633	0.00717612		0.119668	0.00357266	0.119816	0.00440087		0.119802	0.00454648	0.119533	0.00246862	0.119212	0.00322681	0.120471	0.00547709		0.119553	0.00507181	0.118862	0.00320376		0.116861	0.00294671	0.121646	0.00551794	0.119509	0.00231492	0.118086	0.00402154		0.117534	0.00439848	0.1185	0.00413627		0.120242	0.00394592
VENTRICULAR SYSTEM VOLUMES
Aqueduct	2.6538	0.114089	2.55141	0.111495		2.64359	0.132516	2.66216	0.102526	2.55406	0.10229	2.54787	0.129099		2.65961	0.124852	2.63806	0.0863744		2.71474	0.105578	2.60449	0.122079	2.64526	0.0858814	2.63026	0.0900208		2.68318	0.0976686	2.67017	0.0594531		2.65138	0.0756873	2.70792	0.109619	2.67454	0.0558722	2.66492	0.0661514		2.69054	0.169964	2.76148	0.0829084		2.65122	0.245418
FourthVentricle	3.72312	0.228621	3.65266	0.124588		3.63515	0.188059	3.79509	0.241563	3.61889	0.109179	3.69769	0.135734		3.77274	0.162221	3.83364	0.163426		3.84184	0.174738	3.70364	0.119263	3.94013	0.121433	3.71826	0.119421		3.77107	0.151264	3.74617	0.103514		3.71305	0.0929589	3.8162	0.176587	3.75529	0.0686765	3.73522	0.137816		3.65138	0.106619	3.71269	0.151673		3.63746	0.0963275
LateralVentricle	13.5733	0.383287	13.587	0.23433		13.5327	0.305356	13.6066	0.449254	13.5658	0.266431	13.6153	0.195185		13.5403	0.29592	13.5835	0.227159		13.6625	0.259176	13.418	0.289574	13.5881	0.172613	13.5786	0.282895		13.693	0.330204	13.601	0.248514		13.5094	0.189688	13.8358	0.353578	13.6638	0.264288	13.5256	0.217154		13.585	0.235228	13.5955	0.248154		13.6068	0.187319
ThirdVentricle	5.68296	0.185311	5.6131	0.0958027		5.57343	0.0957191	5.77259	0.195661	5.64534	0.0876668	5.57011	0.0934842		5.61602	0.112386	5.68169	0.113101		5.67728	0.119746	5.55475	0.0626613	5.70069	0.0970032	5.6611	0.129442		5.61691	0.0959021	5.58301	0.086037		5.60548	0.0642639	5.62579	0.118086	5.54984	0.062884	5.62281	0.0959822		5.55077	0.109589	5.53729	0.0936359		5.59777	0.124048
[truncated: 6 more columns]

## Sheet: S4.LME_MRS
							PRIMARY HYPOTHESIS - EXPLORATION OF AN AGE BY GENOTYPE INTERACTION, CONTROLLING FOR SEX: concentration ~ age*genotype + sex + water.lw + (1|subject)																									PRIMARY HYPOTHESIS - MAIN EFFECT OF GENOTYPE EVALUATED USING MODEL AGE-CENTERED AT 4-MONTHS (average age: 129.6 days): concentration ~ (age-129.6)*genotype + sex + water.lw + (1|subject)
	CRLB (%)		AIC comparison				(Intercept)				sexF				scale(water.lw)				scale(age)				genotypeTg				scale(age):genotypeTg					(Intercept)				age (centered at 129.6 days)				sexF				scale(water.lw)				genotypeTg
							std.beta	std.error	p.value		std.beta	std.error	p.value		std.beta	std.error	p.value		std.beta	std.error	p.value		std.beta	std.error	p.value		std.beta	std.error	p.value	p.adjusted		estimate	std.error	p.value		estimate	std.error	p.value		estimate	std.error	p.value		estimate	std.error	p.value		estimate	std.error
			modelA	modelB	deltaAIC
Ala	19.4		487.689	488.165	-0.47573		0.194001	0.141016	0.170746		-0.488158	0.157907	0.00233466		-0.0841001	0.0801999	0.295863		0.102281	0.109477	0.351513		0.06924	0.147934	0.640362		-0.0288769	0.147327	0.844843	0.924358		0.0580014	0.197303	0.769145		0.170484	0.182478	0.351513		-0.488158	0.157907	0.00233466		-0.0841001	0.0801999	0.295863		0.107637	0.244904
Asp	14.73		488.508	492.459	-3.95106		0.185819	0.143844	0.202857		-0.0574654	0.162001	0.724383		-0.0199747	0.081254	0.806168		-0.244982	0.108566	0.0256276		-0.316811	0.151601	0.0429869		0.0266646	0.146541	0.855887	0.924358		0.511564	0.19804	0.0108899		-0.408341	0.180961	0.0256276		-0.0574654	0.162001	0.724383		-0.0199747	0.081254	0.806168		-0.352266	0.245362
Glc	17.92		444.367	447.788	-3.42088		-0.00103694	0.161584	0.994908		-0.215104	0.181714	0.242493		-0.232983	0.0827222	0.0055108		-0.0183578	0.102851	0.858635		0.214049	0.17325	0.223645		-0.206557	0.140037	0.142788	0.481909		0.0224477	0.203515	0.912387		-0.0298661	0.167327	0.858635		-0.215104	0.181714	0.242493		-0.232983	0.0827222	0.0055108		0.478292	0.245165
Gln	5.61		484.935	486.666	-1.73123		0.225516	0.139286	0.107316		-0.419326	0.157012	0.00831895		0.192081	0.0795814	0.0168752		0.0976764	0.108477	0.369184		-0.0492683	0.146529	0.737114		0.187342	0.145886	0.200864	0.542332		0.0956391	0.194912	0.624298		0.162809	0.180811	0.369184		-0.419326	0.157012	0.00831895		0.192081	0.0795814	0.0168752		-0.29837	0.241555
Glu	2.1		475.132	479.006	-3.87411		-0.290707	0.135431	0.0371564		0.345643	0.153142	0.0286459		-0.21311	0.077842	0.00699426		-0.307486	0.105528	0.0041646		0.143965	0.143495	0.321557		-0.00518901	0.142284	0.970961	0.970961		0.118148	0.191457	0.5382		-0.512525	0.175896	0.0041646		0.345643	0.153142	0.0286459		-0.21311	0.077842	0.00699426		0.150864	0.238991
Glu+Gln	2.11		463.744	466.38	-2.63608		-0.133451	0.143682	0.354336		0.0870144	0.161611	0.591004		-0.100988	0.0832018	0.226551		-0.237971	0.112014	0.0351028		0.105584	0.151453	0.486686		0.117039	0.150969	0.439288	0.741299		0.182971	0.204109	0.371308		-0.396655	0.186708	0.0351028		0.0870144	0.161611	0.591004		-0.100988	0.0832018	0.226551		-0.0500394	0.253223
GSH	7.92		455.171	455.38	-0.208427		-0.00284373	0.128837	0.982417		-0.0469354	0.144935	0.746469		0.488483	0.0740364	5.34933e-10		-0.146625	0.0995371	0.142625		-0.0202827	0.135673	0.881343		0.104576	0.134467	0.437849	0.741299		0.191507	0.179099	0.286495		-0.24391	0.165579	0.142625		-0.0469354	0.144935	0.746469		0.488483	0.0740364	5.34933e-10		-0.158897	0.222488
Ins	2.14		399.756	403.424	-3.66791		-0.0213869	0.122984	0.862662		-0.305628	0.139244	0.0327758		0.278612	0.0654551	3.55403e-05		0.41289	0.0823727	1.65366e-06		0.304204	0.131468	0.0253995		0.259514	0.112203	0.0222374	0.481909		-0.566345	0.160008	0.000575769		0.684985	0.136656	1.65366e-06		-0.305628	0.139244	0.0327758		0.278612	0.0654551	3.55403e-05		-0.0383187	0.195669
Lac	13.16		475.21	478.676	-3.466		-0.394108	0.150381	0.0116442		0.201375	0.169269	0.239826		-0.12974	0.0815795	0.113858		0.063899	0.106319	0.548846		0.524878	0.159069	0.0019476		0.217917	0.143218	0.130468	0.481909		-0.478166	0.199896	0.0182627		0.105786	0.176014	0.548846		0.201375	0.169269	0.239826		-0.12974	0.0815795	0.113858		0.238212	0.244909
NAA	2.05		477.72	479.269	-1.54972		0.0463066	0.150694	0.759935		0.213124	0.17028	0.216525		0.0854914	0.081016	0.292956		-0.20702	0.105577	0.0519301		-0.368089	0.159891	0.0262969		-0.10971	0.14111	0.438236	0.741299		0.321137	0.201328	0.113222		-0.344719	0.175801	0.0519301		0.213124	0.17028	0.216525		0.0854914	0.081016	0.292956		-0.222442	0.246166
NAAG	10.19		471.735	473.033	-1.29755		0.109428	0.14182	0.444115		-0.226742	0.158825	0.159961		0.353662	0.0795047	1.74271e-05		0.0701419	0.105417	0.506944		-0.0495587	0.149497	0.741923		0.222277	0.141998	0.11984	0.481909		0.0169612	0.192696	0.929997		0.116277	0.174755	0.506944		-0.226742	0.158825	0.159961		0.353662	0.0795047	1.74271e-05		-0.342584	0.23739
NAA+NAAG	2.11		478.802	480.515	-1.71256		0.0657142	0.14686	0.656545		0.183068	0.165807	0.274899		0.174432	0.0811371	0.0331682		-0.174363	0.106355	0.103422		-0.381366	0.154785	0.0179981		-0.0673686	0.142651	0.637502	0.778252		0.297191	0.198227	0.136286		-0.29034	0.177096	0.103422		0.183068	0.165807	0.274899		0.174432	0.0811371	0.0331682		-0.291931	0.243566
PE	14.15		484.805	488.114	-3.30877		-0.0406683	0.143152	0.776699		0.00485977	0.162055	0.976113		-0.121237	0.0841678	0.151654		-0.00722729	0.111381	0.948342		0.126169	0.150912	0.404347		-0.0657792	0.150653	0.662956	0.778252		-0.0311452	0.199848	0.876348		-0.0119775	0.184586	0.948342		0.00485977	0.162055	0.976113		-0.121237	0.0841678	0.151654		0.212843	0.249973
Tau	3.74		477.167	477.667	-0.500388		0.424467	0.154727	0.0084383		-0.297447	0.172993	0.0918371		0.223396	0.080604	0.00624428		0.0169688	0.10091	0.86671		-0.520681	0.163994	0.00276149		-0.238044	0.136504	0.0834627	0.481909		0.401904	0.19822	0.0449199		0.028284	0.168198	0.86671		-0.297447	0.172993	0.0918371		0.223396	0.080604	0.00624428		-0.204161	0.24216
tCho	5.2		496.336	499.663	-3.32705		-0.435308	0.136626	0.00239353		0.14712	0.152919	0.340362		0.115878	0.0788989	0.144095		0.0330287	0.104745	0.752976		0.56378	0.14297	0.000265495		0.28947	0.14086	0.0417204	0.481909		-0.478685	0.190153	0.0129594		0.0546226	0.173226	0.752976		0.14712	0.152919	0.340362		0.115878	0.0788989	0.144095		0.183611	0.234489
tCr	2.01		451.16	451.334	-0.174776		0.0605728	0.131274	0.646584		0.34389	0.149116	0.0252431		0.303086	0.0736978	6.4747e-05		-0.149185	0.098118	0.130634		-0.494273	0.13995	0.000988061		-0.0609851	0.132273	0.645482	0.778252		0.258316	0.18375	0.162073		-0.248167	0.163218	0.130634		0.34389	0.149116	0.0252431		0.303086	0.0736978	6.4747e-05		-0.413437	0.225855
Asp/Glu	14.89		488.711	492.627	-3.916		0.337202	0.141928	0.0186409		-0.205071	0.158653	0.197943		0.0658369	0.0808237	0.416476		-0.159172	0.109426	0.147655		-0.424761	0.148352	0.00473185		0.0122398	0.147396	0.933919	0.969839		0.548848	0.19571	0.00563899		-0.265311	0.182394	0.147655		-0.205071	0.158653	0.197943		0.0658369	0.0808237	0.416476		-0.441036	0.242243
Glu/Gln	6		465.357	467.178	-1.82149		-0.488798	0.135871	0.000762263		0.542838	0.155851	0.000998198		-0.272128	0.0750134	0.000392575		-0.239423	0.101114	0.0192515		0.122051	0.146106	0.407888		-0.148117	0.135926	0.277717	0.650548		-0.170444	0.187929	0.366093		-0.399076	0.16854	0.0192515		0.542838	0.155851	0.000998198		-0.272128	0.0750134	0.000392575		0.318998	0.235785
NAA/Ins	2.97		392.734	395.408	-2.67366		0.0130975	0.106302	0.902089		0.283734	0.120231	0.0194345		-0.141173	0.0607698	0.021381		-0.444847	0.0843419	4.08335e-07		-0.418745	0.112497	0.000269536		-0.215094	0.112526	0.0576525	0.481909		0.604596	0.153095	0.000115439		-0.741481	0.140583	4.08335e-07		0.283734	0.120231	0.0194345		-0.141173	0.0607698	0.021381		-0.132742	0.192612
MM0.89	2.32		489.911	492.748	-2.83663		-0.169539	0.14075	0.230085		0.237568	0.158381	0.135509		-0.224511	0.0795554	0.00535103		-0.224425	0.108464	0.0400758		0.0721458	0.147827	0.626159		0.0840802	0.147435	0.569251	0.778252		0.128872	0.197189	0.514304		-0.374077	0.180791	0.0400758		0.237568	0.158381	0.135509		-0.224511	0.0795554	0.00535103		-0.0396529	0.245065
MM1.20	7.38		460.659	464.454	-3.79453		0.120962	0.129504	0.35163		-0.455187	0.146099	0.00216124		-0.334963	0.0735633	1.01339e-05		-0.0214997	0.100357	0.830627		0.19249	0.136574	0.16057		0.177817	0.136108	0.193198	0.542332		0.14955	0.18139	0.410852		-0.0358361	0.167277	0.830627		-0.455187	0.146099	0.00216124		-0.334963	0.0735633	1.01339e-05		-0.0439479	0.226534
MM1.39	4		487.614	490.297	-2.68312		-0.0925668	0.139875	0.509022		0.210932	0.157723	0.182923		-0.192784	0.080665	0.0179653		-0.289739	0.107428	0.00771302		-0.0687648	0.147607	0.641919		0.0965386	0.146353	0.5104	0.778252		0.29269	0.194531	0.134317		-0.482944	0.179063	0.00771302		0.210932	0.157723	0.182923		-0.192784	0.080665	0.0179653		-0.197129	0.244755
MM1.66	6.53		432.802	430.294	2.50801		0.247357	0.124502	0.0526796		-0.486952	0.143223	0.00126962		-0.132822	0.0702442	0.0605632		0.502431	0.0913529	1.7452e-07		-0.00781413	0.134703	0.953989		0.0786059	0.124248	0.527995	0.778252		-0.417691	0.168326	0.0144128		0.835052	0.15183	1.7452e-07		-0.486952	0.143223	0.00126962		-0.132822	0.0702442	0.0605632		-0.111861	0.211889
MM2.02	8.34		483.193	486.657	-3.46402		-0.410685	0.13817	0.00339531		0.53667	0.156999	0.000792728		-0.136954	0.0808905	0.092316		0.212498	0.108038	0.050864		0.172296	0.1471	0.243162		-0.148197	0.146505	0.313227	0.650548		-0.691954	0.192888	0.000439214		0.353171	0.179559	0.050864		0.53667	0.156999	0.000792728		-0.136954	0.0808905	0.092316		0.368454	0.242836
MM2.26	7.36		466.339	466.903	-0.563428		-0.0694389	0.14275	0.628801		0.246363	0.160951	0.132105		0.335858	0.0775855	2.74214e-05		-0.00114541	0.101803	0.99104		-0.136515	0.151841	0.373491		-0.0740338	0.138048	0.59263	0.778252		-0.0679087	0.191498	0.723467		-0.001915	0.170204	0.99104		0.246363	0.160951	0.132105		0.335858	0.0775855	2.74214e-05		-0.0376102	0.23777
MM2.97	11.61		470.985	474.385	-3.39998		-0.382252	0.135528	0.00678061		0.552805	0.152265	0.000648542		-0.138998	0.0771799	0.0738207		-0.196131	0.104089	0.0615826		0.176237	0.142319	0.222017		-0.214456	0.139931	0.127634	0.481909		-0.121463	0.188949	0.521401		-0.326915	0.173498	0.0615826		0.552805	0.152265	0.000648542		-0.138998	0.0771799	0.0738207		0.461393	0.233961
MM3.84	10.94		494.872	498.153	-3.28092		-0.328987	0.142769	0.0224427		0.459083	0.16343	0.00556564		-0.0153318	0.0836585	0.854813		-0.0199261	0.109776	0.856183		0.163458	0.15204	0.283892		-0.158326	0.15074	0.295094	0.650548		-0.302611	0.197497	0.127368		-0.0331183	0.182453	0.856183		0.459083	0.16343	0.00556564		-0.0153318	0.0836585	0.854813		0.373034	0.248234
[truncated: 91 more columns]

## Sheet: S5.MRS_conc_summary_mMol
	4 months														10 months														16 months														18 months
	WT (n=23)		Tg (n=26)			WTM (n=11)		WTF (n=12)		TgM (n=14)		TgF (n=12)			WT (n=23)		Tg (n=26)			WTM (n=11)		WTF (n=12)		TgM (n=14)		TgF (n=12)			WT (n=18)		Tg (n=24)			WTM (n=8)		WTF (n=10)		TgM (n=13)		TgF (n=11)			WT (n=16)		Tg (n=22)			WTM (n=7)
	mean	std.dev	mean	std.dev		mean	std.dev	mean	std.dev	mean	std.dev	mean	std.dev		mean	std.dev	mean	std.dev		mean	std.dev	mean	std.dev	mean	std.dev	mean	std.dev		mean	std.dev	mean	std.dev		mean	std.dev	mean	std.dev	mean	std.dev	mean	std.dev		mean	std.dev	mean	std.dev		mean	std.dev
Ala	0.812597	0.159015	0.863484	0.175835		0.874213	0.173744	0.756116	0.125905	0.918361	0.191935	0.793642	0.129346		0.785215	0.145419	0.759948	0.190412		0.848172	0.162714	0.727505	0.103092	0.814633	0.212163	0.696149	0.144768		0.872085	0.147615	0.875432	0.153977		0.903122	0.0684517	0.847256	0.189667	0.904495	0.169313	0.843726	0.136038		0.817148	0.101274	0.856837	0.169936		0.803108	0.101933
Asp	2.74454	0.476866	2.54578	0.481457		2.7581	0.533815	2.73211	0.442037	2.4608	0.410429	2.65394	0.560673		2.55487	0.403259	2.47612	0.448686		2.46703	0.413058	2.63539	0.394133	2.53857	0.530761	2.40325	0.337433		2.55881	0.585634	2.26903	0.545264		2.76701	0.710501	2.39226	0.431096	2.33039	0.523951	2.20209	0.585376		2.37838	0.330837	2.31645	0.442694		2.29222	0.190316
Glc	2.62931	0.769027	3.12114	0.953104		2.69586	1.02435	2.56275	0.427675	3.47611	0.949239	2.66937	0.779672		2.89785	1.44011	2.92448	1.27707		3.70554	1.53822	2.15748	0.863999	3.40525	1.42069	2.36358	0.826962		2.35414	1.17231	2.53219	1.33837		2.82639	1.55145	1.93436	0.470347	2.02108	1.10298	2.95037	1.41515		2.58521	0.816384	2.26604	1.15848		2.74926	0.995216
Gln	3.72807	0.3803	3.7094	0.383079		3.87401	0.367857	3.59428	0.354138	3.65166	0.413705	3.78288	0.345102		3.95602	0.309445	3.84912	0.32323		3.92272	0.350234	3.98654	0.279061	3.86834	0.300977	3.8267	0.359685		3.89924	0.443264	3.93708	0.368189		3.93629	0.472001	3.86961	0.442336	3.99855	0.362593	3.87003	0.379654		3.81606	0.354322	4.04598	0.516564		3.90228	0.425027
Glu	11.8271	0.728392	11.7898	0.942618		11.7635	0.849317	11.8853	0.630561	11.7285	0.65561	11.8677	1.24971		11.4563	0.653037	11.6296	0.708967		11.4377	0.837199	11.4734	0.463756	11.8051	0.699504	11.425	0.692252		11.2549	0.609695	11.3357	0.451837		11.0123	0.626096	11.4491	0.550495	11.2474	0.307102	11.432	0.570838		11.2545	0.805745	11.2617	0.534257		10.7434	0.310675
Glu+Gln	15.5552	0.802726	15.4992	1.00221		15.6376	0.864386	15.4796	0.772325	15.3802	0.813368	15.6506	1.227		15.4123	0.749508	15.4788	0.854888		15.3605	0.919748	15.4599	0.591044	15.6734	0.911118	15.2517	0.758573		15.1542	0.807956	15.2728	0.62377		14.9485	0.958389	15.3187	0.671569	15.246	0.580021	15.302	0.695793		15.0705	0.826879	15.3077	0.765555		14.6457	0.374716
GSH	1.20688	0.18279	1.21624	0.197006		1.22145	0.117963	1.19352	0.231877	1.12788	0.169992	1.32869	0.175331		1.25365	0.146937	1.25238	0.150056		1.2297	0.127507	1.27561	0.165232	1.22469	0.165929	1.28467	0.128543		1.23793	0.200023	1.1982	0.192443		1.25332	0.252539	1.22562	0.159971	1.17139	0.21799	1.22744	0.165533		1.14484	0.153996	1.24124	0.177791		1.09122	0.143421
Ins	7.90197	0.583507	7.91169	0.56908		8.2567	0.493073	7.5768	0.467713	7.85889	0.50933	7.97888	0.656607		8.27212	0.448476	8.49505	0.392403		8.30044	0.468877	8.24616	0.448179	8.47356	0.363219	8.52013	0.439052		8.43735	0.553698	8.79129	0.485309		8.43638	0.661842	8.43812	0.488266	8.76765	0.513019	8.81707	0.476704		8.62859	0.465115	8.91156	0.880683		8.57852	0.452537
Lac	1.12308	0.332368	1.22694	0.411304		1.03136	0.299138	1.20716	0.351375	1.29777	0.452871	1.13679	0.351323		1.1676	0.370453	1.36431	0.472875		1.07147	0.319394	1.25573	0.40499	1.46651	0.566949	1.24508	0.315485		1.14744	0.405487	1.59794	0.475488		1.04547	0.284371	1.22901	0.480664	1.43097	0.467962	1.78009	0.431923		1.22775	0.469743	1.46311	0.492178		1.2707	0.472963
NAA	9.10611	0.583847	9.00886	0.553319		9.04367	0.496561	9.16334	0.670915	8.78696	0.452127	9.29127	0.558908		9.2325	0.642337	9.05328	0.721924		9.2482	0.744675	9.2181	0.566209	9.1636	0.881424	8.92457	0.482453		8.91059	0.605674	8.58278	0.660638		8.94715	0.752735	8.88133	0.500084	8.29954	0.51497	8.89176	0.683503		8.78786	0.43934	8.55482	0.564584		8.58153	0.411373
NAAG	1.27317	0.173941	1.21521	0.140809		1.22965	0.164941	1.31305	0.179304	1.19665	0.139387	1.23882	0.145712		1.27472	0.124782	1.32715	0.103482		1.26856	0.10472	1.28036	0.145255	1.33559	0.116791	1.3173	0.0895575		1.3713	0.188114	1.30382	0.143827		1.36421	0.122017	1.37697	0.234907	1.29208	0.147064	1.31663	0.146195		1.28534	0.157618	1.38049	0.215459		1.2745	0.11218
NAA+NAAG	10.3793	0.579946	10.2241	0.599377		10.2733	0.52116	10.4764	0.635802	9.98362	0.544211	10.5301	0.541507		10.5072	0.653447	10.3804	0.751042		10.5168	0.749166	10.4985	0.586161	10.4992	0.9109	10.2419	0.512314		10.2819	0.691827	9.8866	0.701031		10.3114	0.829796	10.2583	0.605914	9.59162	0.537059	10.2084	0.738634		10.0732	0.483233	9.9353	0.609904		9.85603	0.490887
PE	2.54714	0.299307	2.61752	0.343726		2.57146	0.245107	2.52485	0.351311	2.62491	0.237702	2.60812	0.458178		2.54094	0.409986	2.63124	0.334973		2.65703	0.286714	2.43453	0.485403	2.64715	0.34024	2.61268	0.342793		2.51357	0.428443	2.49863	0.377279		2.58049	0.338176	2.46003	0.500615	2.47062	0.442818	2.52918	0.309002		2.55298	0.350248	2.59302	0.347743		2.59546	0.358194
Tau	6.14872	0.536343	6.16256	0.518998		6.24996	0.611196	6.05591	0.464846	6.01718	0.530509	6.34759	0.461886		6.34156	0.491333	6.04293	0.375011		6.41528	0.487645	6.27399	0.506184	6.03008	0.307673	6.05791	0.455293		6.2644	0.437048	5.90814	0.377193		6.49876	0.419169	6.07691	0.369131	5.95453	0.313445	5.85754	0.446692		6.16996	0.324628	5.92161	0.536449		6.1331	0.26426
tCho	1.27306	0.125039	1.30365	0.11294		1.31172	0.087575	1.23762	0.146399	1.2798	0.083908	1.334	0.140183		1.32597	0.0933129	1.37511	0.0923332		1.28389	0.0816815	1.36454	0.0891982	1.37977	0.108719	1.36967	0.0731234		1.25627	0.137176	1.38245	0.116246		1.21515	0.13567	1.28917	0.136097	1.34656	0.108862	1.42161	0.11602		1.31943	0.122256	1.45674	0.183276		1.2529	0.084724
tCr	9.56554	0.512241	9.38772	0.537818		9.48311	0.432555	9.64111	0.584518	9.07908	0.425091	9.78053	0.395214		9.69973	0.499126	9.4935	0.426002		9.60655	0.534553	9.78514	0.471001	9.42615	0.458276	9.57207	0.389539		9.50593	0.483879	9.17551	0.542146		9.42724	0.53133	9.56888	0.461281	8.95978	0.526914	9.41086	0.473766		9.41607	0.410144	9.27714	0.572767		9.23926	0.421152
Asp/Glu	0.229156	0.0264065	0.227771	0.0308547		0.225882	0.0290755	0.232157	0.0246076	0.232455	0.0243625	0.221809	0.0379924		0.229688	0.031256	0.222573	0.0375096		0.226484	0.0370764	0.232625	0.0261631	0.227713	0.0381121	0.216577	0.0375257		0.218515	0.0383593	0.231021	0.0346138		0.205929	0.0468128	0.228583	0.0286616	0.236242	0.0419243	0.225326	0.0251807		0.214829	0.0292294	0.223637	0.0378589		0.224157	0.0232066
Glu/Gln	3.18892	0.330132	3.22093	0.214133		3.11414	0.340688	3.25747	0.318965	3.20495	0.262352	3.24126	0.140563		3.38644	0.461575	3.51171	0.556625		3.56657	0.519236	3.22131	0.344692	3.44812	0.703702	3.5859	0.328297		3.07998	0.443295	3.28946	0.211394		3.1395	0.479017	3.03237	0.432496	3.31251	0.236672	3.26432	0.188054		3.44629	0.422231	3.16377	0.31475		3.44911	0.25477
NAA/Ins	1.13536	0.0658668	1.14283	0.0686395		1.13678	0.0749104	1.13406	0.0597629	1.13543	0.0827009	1.15225	0.0473459		1.14695	0.0925494	1.20796	0.0817399		1.19517	0.0733389	1.10276	0.0882349	1.1814	0.0726303	1.23894	0.083699		1.17111	0.102078	1.16788	0.085471		1.20569	0.0632758	1.14344	0.121057	1.156	0.102806	1.18084	0.0639639		1.18319	0.0936233	1.15539	0.103573		1.18909	0.107258
MM0.89	11.2564	0.594153	11.2314	0.94183		11.0964	0.602098	11.4032	0.572149	11.0628	0.749081	11.4459	1.14415		11.2104	0.81736	11.1082	0.623798		11.3452	1.02475	11.0869	0.588808	11.3602	0.591149	10.8143	0.544378		10.8717	0.489002	10.9923	0.573988		10.7311	0.409268	10.9842	0.538304	10.7919	0.489945	11.2108	0.600072		10.8442	0.471903	10.9757	0.681783		10.6351	0.240165
MM1.20	5.22506	0.414133	5.19341	0.61473		5.28033	0.4696	5.1744	0.369704	5.26465	0.392182	5.10274	0.831171		5.22154	0.453974	5.22976	0.613892		5.40314	0.443017	5.05507	0.412977	5.68556	0.297533	4.69799	0.423065		5.08739	0.466206	5.36835	0.660986		5.29842	0.357994	4.91858	0.489507	5.49582	0.626035	5.2293	0.699504		5.16964	0.432253	5.34363	0.583883		5.40237	0.300944
MM1.39	10.7291	0.649859	10.6194	1.01332		10.8222	0.596071	10.6437	0.710647	10.3096	0.693291	11.0138	1.23856		10.6481	0.720627	10.4719	0.611677		10.9096	0.729677	10.4084	0.650772	10.6817	0.701567	10.2271	0.383693		10.2583	0.651709	10.2274	0.723885		10.1295	0.574906	10.3613	0.720177	10.0556	0.728375	10.4148	0.703677		10.2569	0.652929	10.2266	0.557149		10.0519	0.649054
MM1.66	9.61972	1.17965	9.84928	1.1175		10.1614	0.914603	9.12321	1.20845	9.77514	1.02911	9.94364	1.26605		10.5291	1.1883	10.1672	1.40524		11.1617	1.30665	9.94932	0.710718	10.8526	0.887195	9.3676	1.50409		10.8171	2.15509	11.084	1.45563		11.5651	1.1768	10.2186	2.60773	11.3823	1.15253	10.7585	1.72541		11.3455	1.38088	12.0198	0.98973		11.9555	0.494102
MM2.02	15.0594	2.05758	15.9874	3.10478		14.2521	2.25803	15.7994	1.60716	15.0217	2.28852	17.2165	3.65502		15.8618	2.00679	15.9303	2.3239		16.2597	1.9139	15.497	2.1026	16.0882	2.10392	15.746	2.64079		16.3104	3.07267	16.1575	2.23595		14.6424	2.83996	17.6448	2.66627	15.2872	1.0603	17.1068	2.80395		16.4126	1.32225	16.2575	2.31952		16.4722	1.34037
MM2.26	5.7877	0.498125	5.94855	0.831649		5.61101	0.367049	5.94967	0.560303	5.64306	0.556733	6.33735	0.979831		6.06458	0.396434	5.97346	0.628565		5.93795	0.394983	6.18065	0.376506	5.94217	0.620227	6.00997	0.663789		5.90314	0.407458	5.72094	0.458157		5.71365	0.258415	6.05473	0.451895	5.67992	0.572998	5.76569	0.310508		5.88641	0.457445	5.87965	0.741636		5.87951	0.390368
MM2.97	4.81819	0.910555	5.12615	1.06897		4.70425	1.02255	4.92263	0.826309	4.95618	1.02716	5.34247	1.13093		4.71557	0.738968	4.9784	0.791331		4.51317	0.803929	4.90111	0.652745	5.13509	0.830666	4.7956	0.734868		4.26493	1.1294	4.35322	0.994813		4.02184	1.12919	4.4594	1.15026	3.87064	0.887731	4.87968	0.852073		4.38086	0.943897	3.99511	1.12722		4.03727	1.05946
MM3.84	14.9831	1.6851	15.6123	1.68665		14.3077	1.41393	15.6022	1.7284	15.2919	1.85629	16.02	1.42171		14.9055	1.94203	15.3785	1.83336		14.3763	2.22711	15.3906	1.58022	15.2701	1.86867	15.505	1.86545		14.3173	3.3797	14.6533	2.71964		13.3921	4.28744	15.0575	2.43081	13.8304	3.03496	15.551	2.10735		15.2367	1.82931	14.5339	2.30287		15.8774	1.01303
[truncated: 6 more columns]

## Sheet: S6.Barnes_stats
PRIMARY ANALYSIS (main effect of genotype)						SECONDARY ANALYSIS (genotype by sex interaction or split by sex)
% Time in target quadrant
t.test(mydata$target.quadrant, mu = 25, alternative = "two.sided")						t.test(mydata$target.quadrant, mu = 25, alternative = "two.sided")
genotype	cohen's d	p.value				group	cohen's d	p.value
4mo						4mo
WT	0.919	0.0005959				WTM	0.803	0.03181
Tg	0.372	0.08855				WTF	0.997	0.01171
						TgM	0.504	0.0942
						TgF	0.255	0.4405
10mo						10mo
WT	1.32	6.828e-06				WTM	1.41	0.001565
Tg*	0.438	0.04758				WTF	1.32	0.00138
						TgM	0.549	0.06044
						TgF	0.299	0.322
16mo						16mo
WT	1.02	0.0009931				WTM	1.63	0.002463
Tg	0.529	0.01876				WTF	0.633	0.1164
						TgM	0.551	0.0828
						TgF	0.513	0.1195
18mo						18mo
WT*	1.75	0.005922				WTM	3.27	0.001864
Tg	0.625	0.01152				WTF	1.73	0.01816
* identifies the use of a one-sample Wilcoxon test in place of a t-test						TgM	0.533	0.1482
						TgF	0.677	0.04848
% Time in target holes
t.test(mydata$target.holes, mu = 25, alternative = "two.sided")						t.test(mydata$target.holes, mu = 25, alternative = "two.sided")
genotype	cohen's d	p.value				group	cohen's d	p.value
4mo						4mo
WT	0.906	0.0006815				WTM	0.705	0.05283
Tg	0.213	0.7265				WTF	1.1	0.007018
						TgM*	0.222	0.8339
						TgF	0.195	0.7265
10mo						10mo
WT	0.861	0.000799				WTM	0.852	0.02459
Tg	0.565	0.007993				WTF	0.935	0.01122
						TgM	0.658	0.02853
						TgF	0.442	0.1541
16mo						16mo
WT	0.782	0.006935				WTM	2.67	0.000131
Tg*	0.241	0.4377				WTF	0.2	0.5893
						TgM	0.715	0.03073
						TgF*	0.0443	0.6876
18mo						18mo
WT	1.75	0.0003598				WTM	1.64	0.02145
Tg	0.515	0.03277				WTF	1.68	0.01997
* identifies the use of a one-sample Wilcoxon test in place of a t-test						TgM	0.652	0.08602
						TgF	0.437	0.1782
						* identifies the use of a one-sample Wilcoxon test in place of a t-test
% success
lm(scale(success) ~ genotype + sex)						lm(scale(success) ~ genotype*sex)
	Std.Beta	Std.Error	p.value				Std.Beta	Std.Error	p.value
4mo						4mo
Intercept	0.4673	0.2627	0.0829			Intercept	0.2183	0.3006	0.472
genotypeTg	-0.4406	0.297	0.1458			GenotypeTg	-7.543e-16	0.3998	1
sexF	-0.498	0.297	0.1013			SexF	-1.157e-15	0.4251	1
						genotypeTg:sexF	-0.9386	0.5836	0.116
10mo						10mo
Intercept	0.32616	0.26206	0.2199			Intercept	0.3017	0.3144	0.343
genotypeTg	-0.54835	0.28897	0.0643			GenotypeTg	-0.5065	0.4116	0.225
sexF	-0.04662	0.28739	0.8719			SexF	7.465e-16	0.4344	1
						genotypeTg:sexF	-0.08441	0.5845	0.886
16mo						16mo
Intercept	0.3924	0.2942	0.191			Intercept	0.285	0.3537	0.426
genotypeTg	-0.4878	0.3227	0.139			GenotypeTg	-0.3087	0.4567	0.503
sexF	-0.215	0.3175	0.503			SexF	3.558e-17	0.5002	1
						genotypeTg:sexF	-0.3648	0.6516	0.579
18mo						18mo
Intercept	0.4047	0.3669	0.28			Intercept	0.3277	0.4568	0.479
genotypeTg	-0.4839	0.3893	0.225			GenotypeTg	-0.3641	0.5697	0.528
sexF	-0.154	0.3678	0.679			SexF	5.084e-16	0.646	1
						genotypeTg:sexF	-0.2317	0.7925	0.772
Number of holes searched
lm(scale(holes.searched) ~ genotype + sex)						lm(scale(holes.searched) ~ genotype*sex)
	Std.Beta	Std.Error	p.value				Std.Beta	Std.Error	p.value
4mo						4mo
Intercept	0.4816	0.2569	0.0681			Intercept	0.4094	0.3027	0.184
genotypeTg	-0.2748	0.2904	0.3497			GenotypeTg	-0.1471	0.4026	0.717
sexF	-0.7194	0.2904	0.0176			SexF	-0.5751	0.4281	0.187
						genotypeTg:sexF	-0.272	0.5877	0.646
10mo						10mo
Intercept	0.5744	0.2428	0.02244			Intercept	0.6224	0.291	0.0382
genotypeTg	-0.901	0.2677	0.00159			GenotypeTg	-0.9831	0.381	0.0134
sexF	-0.1554	0.2662	0.56249			SexF	-0.2469	0.4021	0.5424
						genotypeTg:sexF	0.1657	0.541	0.7609
16mo						16mo
Intercept	0.7946	0.2594	0.00414			Intercept	0.6567	0.3103	0.0415
genotypeTg	-0.6766	0.2845	0.02282			GenotypeTg	-0.4468	0.4006	0.2724
sexF	-0.8119	0.28	0.00632			SexF	-0.5361	0.4389	0.23
						genotypeTg:sexF	-0.468	0.5717	0.4185
18mo						18mo
Intercept	0.7766	0.3344	0.028			Intercept	0.5516	0.41	0.19
genotypeTg	-0.8945	0.3548	0.0179			GenotypeTg	-0.5445	0.5113	0.297
sexF	-0.338	0.3353	0.3223			SexF	0.1119	0.5798	0.848
						genotypeTg:sexF	-0.6772	0.7113	0.35
Speed
lm(scale(speed) ~ genotype + sex)						lm(scale(speed) ~ genotype*sex)
	Std.Beta	Std.Error	p.value				Std.Beta	Std.Error	p.value
4mo						4mo
Intercept	0.167	0.2759	0.548			Intercept	0.10954	0.32549	0.738
genotypeTg	-0.1817	0.3119	0.563			GenotypeTg	-0.07999	0.43295	0.854
sexF	-0.1502	0.3119	0.633			SexF	-0.03517	0.46032	0.939
						genotypeTg:sexF	-0.21671	0.63193	0.733
10mo						10mo
Intercept	0.3742	0.2402	0.12644			Intercept	0.39881	0.28817	0.1735
genotypeTg	-0.8926	0.2649	0.00157			GenotypeTg	-0.93473	0.3773	0.0172
sexF	0.2443	0.2634	0.35886			SexF	0.19735	0.39816	0.6227
						genotypeTg:sexF	0.08498	0.53577	0.8747
16mo						16mo
Intercept	0.511	0.2843	0.0807			Intercept	0.5683	0.3429	0.1064
genotypeTg	-0.703	0.3118	0.0303			GenotypeTg	-0.7986	0.4427	0.0799
sexF	-0.1978	0.3068	0.5233			SexF	-0.3124	0.4849	0.5236
						genotypeTg:sexF	0.1945	0.6317	0.76
18mo						18mo
Intercept	0.49356	0.35147	0.1716			Intercept	0.4469	0.438	0.317
genotypeTg	-0.77791	0.3729	0.0465			GenotypeTg	-0.7053	0.5463	0.208
sexF	0.04696	0.35235	0.895			SexF	0.1403	0.6194	0.823
						genotypeTg:sexF	-0.1405	0.7599	0.855

## Sheet: S7.Barnes_data_summary
PROBE DATA
% time in target quadrant
		n	mean	SD	SE	CI
4mo	WT	20	44.4336	21.1455	4.72828	9.89641
	Tg	23	32.8833	21.2153	4.4237	9.1742
	WTM	10	42.6621	22.0055	6.95876	15.7418
	WTF	10	46.205	21.2775	6.72852	15.221
	TgM	13	33.7801	17.419	4.83117	10.5262
	TgF	10	31.7176	26.3246	8.32458	18.8315
10mo	WT	21	42.7667	13.5089	2.94788	6.14917
	Tg	26	35.9697	25.0384	4.91044	10.1132
	WTM	10	47.0541	15.6183	4.93895	11.1727
	WTF	11	38.869	10.5047	3.16728	7.05714
	TgM	14	38.7835	25.0843	6.70406	14.4832
	TgF	12	32.687	25.6781	7.41263	16.3151
16mo	WT	16	40.9574	15.6591	3.91477	8.34413
	Tg	23	38.6306	25.7603	5.3714	11.1396
	WTM	8	45.7632	12.7468	4.50666	10.6566
	WTF	8	36.1515	17.6117	6.22667	14.7237
	TgM	12	36.4489	20.7845	5.99998	13.2059
	TgF	11	41.0107	31.1892	9.40391	20.9532
18mo	WT	10	45.8141	11.8815	3.75725	8.49949
	Tg	20	41.7157	26.7355	5.97823	12.5126
	WTM	5	40.6143	4.77736	2.1365	5.93188
	WTF	5	51.0139	15.0736	6.74111	18.7163
	TgM	9	37.3097	23.081	7.69368	17.7417
	TgF	11	45.3206	30.0023	9.04603	20.1558
% time in target holes
		n	mean	SD	SE	CI
4mo	WT	20	38.2401	14.6155	3.26812	6.84025
	Tg	23	30.0305	23.5762	4.91597	10.1951
	WTM	10	35.6222	15.0735	4.76665	10.7829
	WTF	10	40.858	14.4402	4.56639	10.3299
	TgM	13	29.9026	22.0945	6.12792	13.3516
	TgF	10	30.1966	26.6038	8.41287	19.0312
10mo	WT	21	43.6742	21.6892	4.73296	9.87279
	Tg	26	40.0903	26.6942	5.23516	10.782
	WTM	10	48.0251	27.0174	8.54365	19.3271
	WTF	11	39.7189	15.7402	4.74585	10.5744
	TgM	14	42.6229	26.7763	7.15627	15.4602
	TgF	12	37.1356	27.4678	7.92928	17.4522
16mo	WT	16	42.7625	22.7267	5.68167	12.1102
	Tg	23	31.1572	25.4986	5.31682	11.0264
	WTM	8	55.6433	11.4701	4.05531	9.58928
	WTF	8	29.8817	24.4129	8.63125	20.4097
	TgM	12	35.4231	14.576	4.20773	9.26114
	TgF	11	26.5035	33.9267	10.2293	22.7923
18mo	WT	10	55.4146	17.3524	5.48731	12.4132
	Tg	20	39.6662	28.4841	6.36924	13.331
	WTM	5	54.0889	17.7378	7.93261	22.0244
	WTF	5	56.7403	18.9331	8.46716	23.5086
	TgM	9	39.5389	22.2848	7.42826	17.1296
	TgF	11	39.7704	33.8266	10.1991	22.725
% success
		n	mean	SD	SE	CI
4mo	WT	20	100	0	0	0
	Tg	23	91.3043	28.8104	6.00739	12.4586
	WTM	10	100	0	0	0
	WTF	10	100	0	0	0
	TgM	13	100	0	0	0
	TgF	10	80	42.1637	13.3333	30.1621
10mo	WT	21	100	0	0	0
	Tg	26	84.6154	36.7946	7.21602	14.8617
	WTM	10	100	0	0	0
	WTF	11	100	0	0	0
	TgM	14	85.7143	36.3137	9.70523	20.9669
	TgF	12	83.3333	38.9249	11.2367	24.7317
16mo	WT	16	100	0	0	0
	Tg	23	86.9565	34.435	7.1802	14.8908
	WTM	8	100	0	0	0
	WTF	8	100	0	0	0
	TgM	12	91.6667	28.8675	8.33333	18.3415
	TgF	11	81.8182	40.452	12.1967	27.176
18mo	WT	10	100	0	0	0
	Tg	20	85	36.6348	8.19178	17.1456
	WTM	5	100	0	0	0
	WTF	5	100	0	0	0
	TgM	9	88.8889	33.3333	11.1111	25.6223
	TgF	11	81.8182	40.452	12.1967	27.176
speed
		n	mean	SD	SE	CI
4mo	WT	20	7.80919	2.5955	0.580371	1.21473
	Tg	23	7.25728	3.70261	0.772047	1.60113
	WTM	10	7.86564	2.36765	0.748717	1.69371
	WTF	10	7.75274	2.93409	0.92784	2.09892
	TgM	13	7.60885	3.02866	0.839999	1.8302
	TgF	10	6.80024	4.56844	1.44467	3.26806
10mo	WT	21	8.97388	2.60997	0.569543	1.18805
	Tg	26	5.63541	3.77575	0.740484	1.52506
	WTM	10	8.59372	2.89426	0.915245	2.07043
	WTF	11	9.31948	2.41018	0.726696	1.61918
	TgM	14	5.15622	3.31859	0.886931	1.9161
	TgF	12	6.19447	4.33035	1.25006	2.75137
16mo	WT	16	8.41837	2.47982	0.619955	1.3214
	Tg	23	5.92934	3.88176	0.809404	1.6786
	WTM	8	8.97482	3.00058	1.06086	2.50855
	WTF	8	7.86192	1.8618	0.658247	1.55651
	TgM	12	6.1302	3.58569	1.0351	2.27824
	TgF	11	5.71021	4.34806	1.31099	2.92107
18mo	WT	10	8.91155	2.41427	0.763459	1.72707
	Tg	20	6.01044	3.9551	0.884386	1.85104
	WTM	5	8.64919	2.47535	1.10701	3.07356
	WTF	5	9.17392	2.61058	1.16749	3.24146
	TgM	9	6.0108	2.95252	0.984175	2.26951
	TgF	11	6.01014	4.76942	1.43803	3.20414
number of holes searched
		n	mean	SD	SE	CI
4mo	WT	20	94.7	36.4014	8.1396	17.0364
	Tg	23	85.3478	45.0339	9.39022	19.4741
	WTM	10	106.5	39.5257	12.4991	28.275
	WTF	10	82.9	30.4246	9.6211	21.7644
	TgM	13	100.462	42.9197	11.9038	25.9361
	TgF	10	65.7	41.7427	13.2002	29.861
10mo	WT	21	108.286	30.8871	6.74012	14.0596
	Tg	26	72.3462	40.3524	7.91375	16.2987
	WTM	10	113.5	41.4736	13.1151	29.6684
	WTF	11	103.545	17.552	5.29213	11.7916
	TgM	14	73.8571	42.0784	11.2459	24.2954
	TgF	12	70.5833	40.0238	11.5539	25.4299
16mo	WT	16	108	35.4946	8.87365	18.9137
	Tg	23	76.0435	52.5845	10.9646	22.7393
	WTM	8	121	36.0753	12.7546	30.1597
	WTF	8	95	31.8119	11.2472	26.5955
	TgM	12	99.3333	56.6285	16.3472	35.98
	TgF	11	50.6364	34.5667	10.4222	23.2222
18mo	WT	10	117.6	39.8475	12.6009	28.5052
	Tg	20	72	48.367	10.8152	22.6365
	WTM	5	114.8	46.0076	20.5752	57.126
	WTF	5	120.4	37.8985	16.9487	47.0573
	TgM	9	87.5556	45.7633	15.2544	35.1768
	TgF	11	59.2727	48.7177	14.689	32.729
